# Supplementary material for: Copy number variations in the genome of the Qatari population
Source: BMC Genomics. 2015 Oct 22;16:834. doi: 10.1186/s12864-015-1991-5 (PMC4618522; doi:10.1186/s12864-015-1991-5)
Supplement: Additional file 2: — Complete dataset (with full annotation) of all CNV regions detected in 97 Qataris. (XLSX 3202 kb) [file 12864_2015_1991_MOESM2_ESM.xlsx]

## Sheet: Mega-Table
Additional Data File for Fakhro et al, Copy Number Variations in the Genome of the Qatari Population
This table contains the coordinates and annotation for all 16,660 subpopulation-level CNV Regions (CNVRs) detected in a Qatari population of 97 individuals
Legend:
CNVR_ID	Unique ID Number given to each CNVR
Del/Dup	Whether CNVR is a deletion or duplication
CopyNumber	Copy number of CNVR in the population (0 - Homozygous Deletion; 1 - Heterozygous Deletion; 3 - Single copy duplication; 4 - Amplification)
Pop	Qatari subpopulation in which this CNVR was detected (Q1 - Bedouin, Q2 - Persian/SouthAsian, Q3 - African)
#Individuals	Number of individuals within subpopulation who have this CNVR
Prevalence_withinPop	Prevalence of CNVR within subpopulation, calculated as percentage of individuals who have this CNVR (1-20% or >20%)
Unique to Q1, Q2, or Q3	Whether the CNVR is unique to a specific subpopulation only
Prevalence_All97Qataris	Prevalence of CNVR in the entire 97 Qatari cohort (Singleton - Unique to one individual; 2-10% - Shared by up to 10 individuals; Shared - Observed in >10 unique individuals)
Novelty_vsDGV	"Known" if >50% of the CNVR overlaps any CNV(s) in the Database of Genomic Variants; "Novel" otherwise
Promoter	CNVR overlaps a known promoter site
Transcription Factor Binding Site	CNVR overlaps a known Transcription Factor Binding Site
miRNA	CNVR overlaps a known miRNA
Genic	CNVR overlaps at least 1 gene
#Genes	Number of unique genes overlapped if genic
Exonic	CNVR overlaps at least 1 exon
OMIM_Disease	If gene affected by CNVR is in OMIM, is it associated with a disease? (Evidence of Mutation by Linkage or Association - Yes; otherwise, eg Polymorphisms - No)
OMIM_#	Genes in OMIM in the order they appear in the Genes column; For each OMIM entry, Type:Disease/Association/Polymorphism;GeneName:NAME;Description:{from OMIM database})
CNV_ID	CNVRs used for tagging-SNP identification
Genic	Whether CNV used overlaps genes
Array-SNPid	rsID of highest-performing SNP on the OMNI2.5M array tagging this CNVR
Array-Location	Chromosome and position of the Array SNP
Array-R2	The r-squared correlation between the array SNP and the CNVR
Array-Tag-GT	The genotype of the SNP at this position that tags the CNV
WGS-Location	Location of highest-performing SNP from Whole Genome Sequencing tagging this CNVR
WGS-R2	The r-squared correlation between the WGS SNP and the CNVR
WGS-Tag-GT	The genotype of the SNP at this position that tags the CNV
																													Tagging SNP Identification from Array and Whole Genome Sequencing Data
CNVR ID, Location and Type								Population specificity and novelty of CNVR						Genomic Features overlapped by CNVR									OMIM-Disease Genes overlapped by CNVR						CNV-ID and Genic?		Best Array Tagging SNP Metrics				Best WGS Tagging SNP Metrics
CNVR_ID	Chr	Start	End	Size	CytoBand	Del/Dup	CopyNumber	Pop	#Individuals	Prevalence_withinPop	Unique to Q1,Q2,Q3?	Prevalence_All97Qataris	Novelty_vsDGV	Promoter Site?	Transcription Factory Binding Site?	miRNA?	miRNAs_Affected	Genic?	Exonic?	#Genes	Genes	Exons_Affected	OMIM_disease?	OMIM_1	OMIM_2	OMIM_3	OMIM_4	OMIM_5	CNV_ID	Genic?	Array-SNPid	Array-Location	Array-R2	Array-Tag-GT	WGS-Location	WGS-R2	WGS-Tag-GT
Q1_1	1	10351	18900	8549	p36.33	Duplication	3	Q1	20	>20%	No	Shared	Known	Yes	No	No		Yes	No	2	DDX11L1;WASH7P		No	-	-	-	-	-	na	-	na	na	na	na	na	na	na
Q2_1	1	10351	18900	8549	p36.33	Duplication	3	Q2	3	1-20%	No	2-10%	Known	Yes	No	No		Yes	No	2	DDX11L1;WASH7P		No	-	-	-	-	-	na	-	na	na	na	na	na	na	na
Q3_1	1	10801	114750	103949	p36.33	Duplication	3	Q3	14	>20%	No	Shared	Known	Yes	No	No		Yes	Yes	5	DDX11L1;WASH7P;FAM138F;FAM138A;OR4F5	ex1/1	No	-	-	-	-	-	na	-	na	na	na	na	na	na	na
Q1_2	1	40051	114300	74249	p36.33	Deletion	1	Q1	15	>20%	No	Shared	Known	Yes	No	No		Yes	Yes	1	OR4F5	ex1/1	No	-	-	-	-	-	cnv_1	Genic	na	na	na	na	Chr1:533869	0.771429	A
Q1_3	1	40501	114750	74249	p36.33	Duplication	3	Q1	12	>20%	No	Shared	Known	Yes	No	No		Yes	Yes	1	OR4F5	ex1/1	No	-	-	-	-	-	na	-	na	na	na	na	na	na	na
Q2_2	1	40501	112050	71549	p36.33	Deletion	1	Q2	3	1-20%	No	2-10%	Known	Yes	No	No		Yes	Yes	1	OR4F5	ex1/1	No	-	-	-	-	-	cnv_1	Genic	na	na	na	na	Chr1:533869	0.771429	A
Q2_3	1	42301	114750	72449	p36.33	Duplication	3	Q2	10	>20%	No	2-10%	Known	Yes	No	No		Yes	Yes	1	OR4F5	ex1/1	No	-	-	-	-	-	na	-	na	na	na	na	na	na	na
Q3_2	1	65701	114300	48599	p36.33	Deletion	1	Q3	2	1-20%	No	2-10%	Known	Yes	No	No		Yes	Yes	1	OR4F5	ex1/1	No	-	-	-	-	-	cnv_1	Genic	na	na	na	na	Chr1:533869	0.771429	A
Q1_4	1	132751	139950	7199	p36.33	Duplication	3	Q1	1	1-20%	No	Singleton	Known	No	No	No		Yes	No	1	LOC729737		No	-	-	-	-	-	na	-	na	na	na	na	na	na	na
Q3_3	1	132751	140850	8099	p36.33	Duplication	3	Q3	1	1-20%	No	Singleton	Known	Yes	No	No		Yes	No	1	LOC729737		No	-	-	-	-	-	na	-	na	na	na	na	na	na	na
Q1_5	1	227251	259200	31949	p36.33	Duplication	3	Q1	10	>20%	No	2-10%	Known	No	No	No		No	No	0			No	-	-	-	-	-	na	-	na	na	na	na	na	na	na
Q2_4	1	227251	259650	32399	p36.33	Duplication	3	Q2	4	1-20%	No	2-10%	Known	No	No	No		No	No	0			No	-	-	-	-	-	na	-	na	na	na	na	na	na	na
Q3_4	1	228601	259200	30599	p36.33	Duplication	3	Q3	2	1-20%	No	2-10%	Known	No	No	No		No	No	0			No	-	-	-	-	-	na	-	na	na	na	na	na	na	na
Q3_5	1	243451	261900	18449	p36.33	Deletion	1	Q3	1	1-20%	Yes	Singleton	Known	No	No	No		No	No	0			No	-	-	-	-	-	na	-	na	na	na	na	na	na	na
Q3_6	1	353251	358650	5399	p36.33	Duplication	3	Q3	1	1-20%	No	Singleton	Known	No	No	No		No	No	0			No	-	-	-	-	-	na	-	na	na	na	na	na	na	na
Q1_6	1	353701	364500	10799	p36.33	Duplication	3	Q1	3	1-20%	No	2-10%	Known	No	No	No		No	No	0			No	-	-	-	-	-	na	-	na	na	na	na	na	na	na
Q3_7	1	361351	364050	2699	p36.33	Duplication	3	Q3	1	1-20%	No	Singleton	Known	No	No	No		No	No	0			No	-	-	-	-	-	na	-	na	na	na	na	na	na	na
Q2_5	1	365401	406350	40949	p36.33	Deletion	1	Q2	1	1-20%	No	Singleton	Known	Yes	No	No		Yes	Yes	3	OR4F29;OR4F3;OR4F16	ex1/1;ex1/1;ex1/1	No	-	-	-	-	-	na	-	na	na	na	na	na	na	na
Q1_7	1	365851	383850	17999	p36.33	Deletion	1	Q1	1	1-20%	No	Singleton	Known	Yes	No	No		Yes	Yes	3	OR4F29;OR4F3;OR4F16	ex1/1;ex1/1;ex1/1	No	-	-	-	-	-	na	-	na	na	na	na	na	na	na
Q2_6	1	383851	387000	3149	p36.33	Duplication	4	Q2	2	1-20%	No	2-10%	Known	No	No	No		No	No	0			No	-	-	-	-	-	na	-	na	na	na	na	na	na	na
Q3_8	1	383851	386550	2699	p36.33	Duplication	4	Q3	3	1-20%	No	2-10%	Known	No	No	No		No	No	0			No	-	-	-	-	-	na	-	na	na	na	na	na	na	na
Q1_8	1	384301	387000	2699	p36.33	Duplication	4	Q1	5	1-20%	No	2-10%	Known	No	No	No		No	No	0			No	-	-	-	-	-	na	-	na	na	na	na	na	na	na
Q3_9	1	464401	467550	3149	p36.33	Duplication	3	Q3	1	1-20%	No	Singleton	Known	No	No	No		No	No	0			No	-	-	-	-	-	na	-	na	na	na	na	na	na	na
Q1_9	1	465301	468000	2699	p36.33	Duplication	3	Q1	1	1-20%	No	Singleton	Known	No	No	No		No	No	0			No	-	-	-	-	-	na	-	na	na	na	na	na	na	na
Q1_10	1	521101	586800	65699	p36.33	Deletion	1	Q1	7	>20%	No	2-10%	Known	No	No	No		No	No	0			No	-	-	-	-	-	cnv_2	-	kgp15426998	chr1:797820	0.222	C	Chr1:1013279	0.582952	T
Q1_11	1	521551	535500	13949	p36.33	Duplication	3	Q1	4	1-20%	No	2-10%	Known	No	No	No		No	No	0			No	-	-	-	-	-	na	-	na	na	na	na	na	na	na
Q2_7	1	521551	554850	33299	p36.33	Deletion	1	Q2	1	1-20%	No	Singleton	Known	No	No	No		No	No	0			No	-	-	-	-	-	na	-	na	na	na	na	na	na	na
Q3_10	1	521551	531000	9449	p36.33	Duplication	3	Q3	2	1-20%	No	2-10%	Known	No	No	No		No	No	0			No	-	-	-	-	-	na	-	na	na	na	na	na	na	na
Q3_11	1	521551	532350	10799	p36.33	Deletion	1	Q3	1	1-20%	No	Singleton	Known	No	No	No		No	No	0			No	-	-	-	-	-	na	-	na	na	na	na	na	na	na
Q2_8	1	522001	562950	40949	p36.33	Duplication	3	Q2	1	1-20%	No	Singleton	Known	No	No	No		No	No	0			No	-	-	-	-	-	na	-	na	na	na	na	na	na	na
Q3_12	1	543601	548550	4949	p36.33	Deletion	1	Q3	1	1-20%	No	Singleton	Known	No	No	No		No	No	0			No	-	-	-	-	-	na	-	na	na	na	na	na	na	na
Q1_12	1	560251	571950	11699	p36.33	Duplication	3	Q1	12	>20%	No	Shared	Known	No	No	No		No	No	0			No	-	-	-	-	-	na	-	na	na	na	na	na	na	na
Q3_13	1	563401	571050	7649	p36.33	Duplication	3	Q3	9	>20%	No	2-10%	Known	No	No	No		No	No	0			No	-	-	-	-	-	na	-	na	na	na	na	na	na	na
Q2_9	1	564251	574650	10399	p36.33	Duplication	3	Q2	5	>20%	No	2-10%	Known	No	No	No		No	No	0			No	-	-	-	-	-	na	-	na	na	na	na	na	na	na
Q1_13	1	579151	582750	3599	p36.33	Duplication	3	Q1	2	1-20%	No	2-10%	Known	No	No	No		No	No	0			No	-	-	-	-	-	na	-	na	na	na	na	na	na	na
Q2_10	1	580051	582750	2699	p36.33	Deletion	1	Q2	1	1-20%	No	Singleton	Known	No	No	No		No	No	0			No	-	-	-	-	-	na	-	na	na	na	na	na	na	na
Q3_14	1	580051	583200	3149	p36.33	Duplication	3	Q3	1	1-20%	No	Singleton	Known	No	No	No		No	No	0			No	-	-	-	-	-	na	-	na	na	na	na	na	na	na
Q2_11	1	587251	623700	36449	p36.33	Deletion	1	Q2	2	1-20%	No	2-10%	Known	Yes	No	No		Yes	Yes	3	OR4F29;OR4F3;OR4F16	ex1/1;ex1/1;ex1/1	No	-	-	-	-	-	cnv_3	Genic	kgp15704551	chr1:870754	0.131	A	Chr1:547042	1	T
Q1_14	1	594001	605700	11699	p36.33	Duplication	3	Q1	1	1-20%	No	Singleton	Known	No	No	No		No	No	0			No	-	-	-	-	-	na	-	na	na	na	na	na	na	na
Q3_15	1	594901	603900	8999	p36.33	Duplication	3	Q3	1	1-20%	No	Singleton	Known	No	No	No		No	No	0			No	-	-	-	-	-	na	-	na	na	na	na	na	na	na
Q1_15	1	596251	623700	27449	p36.33	Deletion	1	Q1	5	1-20%	No	2-10%	Known	Yes	No	No		Yes	Yes	3	OR4F29;OR4F3;OR4F16	ex1/1;ex1/1;ex1/1	No	-	-	-	-	-	cnv_3	Genic	kgp15704551	chr1:870754	0.131	A	Chr1:547042	1	T
Q3_16	1	600751	623250	22499	p36.33	Deletion	1	Q3	2	1-20%	No	2-10%	Known	Yes	No	No		Yes	Yes	3	OR4F29;OR4F3;OR4F16	ex1/1;ex1/1;ex1/1	No	-	-	-	-	-	na	-	na	na	na	na	na	na	na
Q3_17	1	666901	669600	2699	p36.33	Deletion	1	Q3	1	1-20%	No	Singleton	Known	No	No	No		No	No	0			No	-	-	-	-	-	na	-	na	na	na	na	na	na	na
Q1_16	1	667597	671002	3405	p36.33	Deletion	1	Q1	1	1-20%	No	Singleton	Known	No	No	No		No	No	0			No	-	-	-	-	-	na	-	na	na	na	na	na	na	na
Q1_17	1	669151	675450	6299	p36.33	Duplication	3	Q1	2	1-20%	Yes	2-10%	Known	No	No	No		No	No	0			No	-	-	-	-	-	na	-	na	na	na	na	na	na	na
Q3_18	1	755701	761601	5900	p36.33	Duplication	3	Q3	1	1-20%	No	Singleton	Known	No	No	No		Yes	No	1	LINC00115		No	-	-	-	-	-	na	-	na	na	na	na	na	na	na
Q3_19	1	755956	758681	2725	p36.33	Deletion	1	Q3	1	1-20%	No	Singleton	Known	No	No	No		No	No	0			No	-	-	-	-	-	na	-	na	na	na	na	na	na	na
Q1_18	1	755970	758761	2791	p36.33	Deletion	1	Q1	2	1-20%	No	2-10%	Known	No	No	No		No	No	0			No	-	-	-	-	-	na	-	na	na	na	na	na	na	na
Q1_19	1	757851	761051	3200	p36.33	Duplication	3	Q1	1	1-20%	No	Singleton	Known	No	No	No		No	No	0			No	-	-	-	-	-	na	-	na	na	na	na	na	na	na
Q2_12	1	761764	776546	14782	p36.33	Deletion	1	Q2	1	1-20%	No	Singleton	Known	Yes	No	No		Yes	No	2	LINC00115;LOC643837		No	-	-	-	-	-	na	-	na	na	na	na	na	na	na
Q3_20	1	766351	769050	2699	p36.33	Deletion	1	Q3	1	1-20%	No	Singleton	Known	No	No	No		Yes	No	1	LOC643837		No	-	-	-	-	-	na	-	na	na	na	na	na	na	na
Q2_13	1	794451	814401	19950	p36.33	Duplication	3	Q2	1	1-20%	Yes	Singleton	Known	Yes	No	No		Yes	No	2	LOC643837;FAM41C		No	-	-	-	-	-	na	-	na	na	na	na	na	na	na
Q1_20	1	814101	826351	12250	p36.33	Duplication	4	Q1	57	>20%	No	Shared	Known	No	No	No		No	No	0			No	-	-	-	-	-	na	-	na	na	na	na	na	na	na
Q2_14	1	814251	826301	12050	p36.33	Duplication	4	Q2	20	>20%	No	Shared	Known	No	No	No		No	No	0			No	-	-	-	-	-	na	-	na	na	na	na	na	na	na
Q3_21	1	814251	826301	12050	p36.33	Duplication	4	Q3	20	>20%	No	Shared	Known	No	No	No		No	No	0			No	-	-	-	-	-	na	-	na	na	na	na	na	na	na
Q2_15	1	826351	843801	17450	p36.33	Duplication	3	Q2	1	1-20%	No	Singleton	Known	No	No	No		No	No	0			No	-	-	-	-	-	na	-	na	na	na	na	na	na	na
Q1_21	1	836924	1603594	766670	p36.33	Duplication	3	Q1	57	>20%	No	Shared	Known	Yes	Yes	Yes	miR-504;miR-299/299;miR-124/506;miR-19;miR-137;miR-144;miR-27ab;miR-128;miR-224;miR-340/340;miR-139;miR-28/28;miR-138;miR-421;miR-23ab;miR-26ab/1297:2;miR-29abc;miR-320/320abcd;miR-130/301;miR-543;miR-181;miR-217;miR-26ab/1297:1;miR-185/882;miR-200bc/429;miR-155;miR-137	Yes	Yes	48	LOC100130417;SAMD11;NOC2L;KLHL17;PLEKHN1;C1orf170;HES4;ISG15;AGRN;RNF223;C1orf159;LOC254099;MIR200B;MIR200A;MIR429;TTLL10;TNFRSF18;TNFRSF4;SDF4;B3GALT6;FAM132A;UBE2J2;SCNN1D;ACAP3;PUSL1;CPSF3L;GLTPD1;TAS1R3;DVL1;MXRA8;AURKAIP1;CCNL2;LOC148413;MRPL20;ANKRD65;TMEM88B;VWA1;ATAD3C;ATAD3B;ATAD3A;TMEM240;SSU72;C1orf233;MIB2;MMP23B;MMP23A;CDK11B;SLC35E2B	ex1/14,ex2/14,ex3/14,ex4/14,ex5/14,ex6/14,ex7/14,ex8/14,ex9/14,ex10/14,ex11/14,ex12/14,ex13/14,ex14/14;ex19/19,ex18/19,ex17/19,ex16/19,ex15/19,ex14/19,ex13/19,ex12/19,ex11/19,ex10/19,ex9/19,ex8/19,ex7/19,ex6/19,ex5/19,ex4/19,ex3/19,ex2/19,ex1/19;ex1/12,ex2/12,ex3/12,ex4/12,ex5/12,ex6/12,ex7/12,ex8/12,ex9/12,ex10/12,ex11/12,ex12/12;ex1/16,ex2/16,ex3/16,ex4/16,ex5/16,ex6/16,ex7/16,ex8/16,ex9/16,ex1…	Yes	Type:Disease;GeneName:AGRN;Description:Myasthenia, limb-girdle, familial, 254300 (3)	-	-	-	-	na	-	na	na	na	na	na	na	na
Q3_22	1	837014	1663831	826817	p36.33	Duplication	3	Q3	20	>20%	No	Shared	Known	Yes	Yes	Yes	miR-504;miR-299/299;miR-124/506;miR-19;miR-137;miR-144;miR-27ab;miR-128;miR-224;miR-340/340;miR-139;miR-28/28;miR-138;miR-421;miR-23ab;miR-26ab/1297:2;miR-29abc;miR-320/320abcd;miR-130/301;miR-543;miR-181;miR-217;miR-26ab/1297:1;miR-185/882;miR-200bc/429;miR-155;miR-137	Yes	Yes	50	LOC100130417;SAMD11;NOC2L;KLHL17;PLEKHN1;C1orf170;HES4;ISG15;AGRN;RNF223;C1orf159;LOC254099;MIR200B;MIR200A;MIR429;TTLL10;TNFRSF18;TNFRSF4;SDF4;B3GALT6;FAM132A;UBE2J2;SCNN1D;ACAP3;PUSL1;CPSF3L;GLTPD1;TAS1R3;DVL1;MXRA8;AURKAIP1;CCNL2;LOC148413;MRPL20;ANKRD65;TMEM88B;VWA1;ATAD3C;ATAD3B;ATAD3A;TMEM240;SSU72;C1orf233;MIB2;MMP23B;MMP23A;CDK11B;SLC35E2B;CDK11A;SLC35E2	ex1/14,ex2/14,ex3/14,ex4/14,ex5/14,ex6/14,ex7/14,ex8/14,ex9/14,ex10/14,ex11/14,ex12/14,ex13/14,ex14/14;ex19/19,ex18/19,ex17/19,ex16/19,ex15/19,ex14/19,ex13/19,ex12/19,ex11/19,ex10/19,ex9/19,ex8/19,ex7/19,ex6/19,ex5/19,ex4/19,ex3/19,ex2/19,ex1/19;ex1/12,ex2/12,ex3/12,ex4/12,ex5/12,ex6/12,ex7/12,ex8/12,ex9/12,ex10/12,ex11/12,ex12/12;ex1/16,ex2/16,ex3/16,ex4/16,ex5/16,ex6/16,ex7/16,ex8/16,ex9/16,ex1…	Yes	Type:Disease;GeneName:AGRN;Description:Myasthenia, limb-girdle, familial, 254300 (3)	-	-	-	-	na	-	na	na	na	na	na	na	na
Q2_16	1	840666	1603594	762928	p36.33	Duplication	3	Q2	20	>20%	No	Shared	Known	Yes	Yes	Yes	miR-504;miR-299/299;miR-124/506;miR-19;miR-137;miR-144;miR-27ab;miR-128;miR-224;miR-340/340;miR-139;miR-28/28;miR-138;miR-421;miR-23ab;miR-26ab/1297:2;miR-29abc;miR-320/320abcd;miR-130/301;miR-543;miR-181;miR-217;miR-26ab/1297:1;miR-185/882;miR-200bc/429;miR-155;miR-137	Yes	Yes	48	LOC100130417;SAMD11;NOC2L;KLHL17;PLEKHN1;C1orf170;HES4;ISG15;AGRN;RNF223;C1orf159;LOC254099;MIR200B;MIR200A;MIR429;TTLL10;TNFRSF18;TNFRSF4;SDF4;B3GALT6;FAM132A;UBE2J2;SCNN1D;ACAP3;PUSL1;CPSF3L;GLTPD1;TAS1R3;DVL1;MXRA8;AURKAIP1;CCNL2;LOC148413;MRPL20;ANKRD65;TMEM88B;VWA1;ATAD3C;ATAD3B;ATAD3A;TMEM240;SSU72;C1orf233;MIB2;MMP23B;MMP23A;CDK11B;SLC35E2B	ex1/14,ex2/14,ex3/14,ex4/14,ex5/14,ex6/14,ex7/14,ex8/14,ex9/14,ex10/14,ex11/14,ex12/14,ex13/14,ex14/14;ex19/19,ex18/19,ex17/19,ex16/19,ex15/19,ex14/19,ex13/19,ex12/19,ex11/19,ex10/19,ex9/19,ex8/19,ex7/19,ex6/19,ex5/19,ex4/19,ex3/19,ex2/19,ex1/19;ex1/12,ex2/12,ex3/12,ex4/12,ex5/12,ex6/12,ex7/12,ex8/12,ex9/12,ex10/12,ex11/12,ex12/12;ex1/16,ex2/16,ex3/16,ex4/16,ex5/16,ex6/16,ex7/16,ex8/16,ex9/16,ex1…	Yes	Type:Disease;GeneName:AGRN;Description:Myasthenia, limb-girdle, familial, 254300 (3)	-	-	-	-	na	-	na	na	na	na	na	na	na
Q2_17	1	845601	865001	19400	p36.33	Duplication	3	Q2	10	>20%	No	2-10%	Known	Yes	No	No		Yes	Yes	2	LOC100130417;SAMD11	ex1/14,ex2/14	No	-	-	-	-	-	na	-	na	na	na	na	na	na	na
Q1_22	1	963001	965700	2699	p36.33	Deletion	1	Q1	2	1-20%	No	2-10%	Known	No	No	No		Yes	No	1	AGRN		Yes	Type:Disease;GeneName:AGRN;Description:Myasthenia, limb-girdle, familial, 254300 (3)	-	-	-	-	na	-	na	na	na	na	na	na	na
Q3_23	1	963001	965700	2699	p36.33	Deletion	1	Q3	1	1-20%	No	Singleton	Known	No	No	No		Yes	No	1	AGRN		Yes	Type:Disease;GeneName:AGRN;Description:Myasthenia, limb-girdle, familial, 254300 (3)	-	-	-	-	na	-	na	na	na	na	na	na	na
Q3_24	1	1011151	1013850	2699	p36.33	Duplication	3	Q3	8	>20%	No	2-10%	Known	No	No	No		No	No	0			No	-	-	-	-	-	na	-	na	na	na	na	na	na	na
Q3_25	1	1011151	1014750	3599	p36.33	Deletion	1	Q3	1	1-20%	No	Singleton	Known	No	No	No		No	No	0			No	-	-	-	-	-	na	-	na	na	na	na	na	na	na
Q2_18	1	1011601	1014300	2699	p36.33	Duplication	3	Q2	3	1-20%	No	2-10%	Known	No	No	No		No	No	0			No	-	-	-	-	-	na	-	na	na	na	na	na	na	na
Q1_23	1	1012051	1014750	2699	p36.33	Deletion	1	Q1	1	1-20%	No	Singleton	Known	No	No	No		No	No	0			No	-	-	-	-	-	na	-	na	na	na	na	na	na	na
Q2_19	1	1012051	1015650	3599	p36.33	Deletion	0	Q2	2	1-20%	No	2-10%	Known	No	Yes	No		No	No	0			No	-	-	-	-	-	na	-	na	na	na	na	na	na	na
Q1_24	1	1223101	1226250	3149	p36.33	Duplication	3	Q1	16	>20%	No	Shared	Known	No	Yes	No		Yes	Yes	1	SCNN1D	ex11/18,ex12/18,ex13/18,ex14/18,ex15/18	No	-	-	-	-	-	na	-	na	na	na	na	na	na	na
Q2_20	1	1223101	1225800	2699	p36.33	Duplication	3	Q2	10	>20%	No	2-10%	Known	No	Yes	No		Yes	Yes	1	SCNN1D	ex11/18,ex12/18,ex13/18	No	-	-	-	-	-	na	-	na	na	na	na	na	na	na
Q3_26	1	1223101	1225800	2699	p36.33	Duplication	3	Q3	15	>20%	No	Shared	Known	No	Yes	No		Yes	Yes	1	SCNN1D	ex11/18,ex12/18,ex13/18	No	-	-	-	-	-	na	-	na	na	na	na	na	na	na
Q3_27	1	1223551	1226250	2699	p36.33	Deletion	1	Q3	1	1-20%	Yes	Singleton	Known	No	Yes	No		Yes	Yes	1	SCNN1D	ex13/18,ex14/18,ex15/18	No	-	-	-	-	-	na	-	na	na	na	na	na	na	na
Q1_25	1	1284751	1287000	2249	p36.33	Duplication	3	Q1	35	>20%	No	Shared	Known	Yes	Yes	No		No	No	0			No	-	-	-	-	-	na	-	na	na	na	na	na	na	na
Q3_28	1	1347855	1353982	6127	p36.33	Deletion	1	Q3	2	1-20%	Yes	2-10%	Known	No	No	No		Yes	No	1	ANKRD65		No	-	-	-	-	-	na	-	na	na	na	na	na	na	na
Q1_26	1	1414351	1416600	2249	p36.33	Deletion	0	Q1	3	1-20%	No	2-10%	Known	No	Yes	No		Yes	Yes	1	ATAD3B	ex4/16,ex5/16	No	-	-	-	-	-	na	-	na	na	na	na	na	na	na
Q2_21	1	1414351	1416600	2249	p36.33	Deletion	1	Q2	1	1-20%	No	Singleton	Known	No	Yes	No		Yes	Yes	1	ATAD3B	ex4/16,ex5/16	No	-	-	-	-	-	na	-	na	na	na	na	na	na	na
Q3_29	1	1414351	1416600	2249	p36.33	Deletion	1	Q3	5	>20%	No	2-10%	Known	No	Yes	No		Yes	Yes	1	ATAD3B	ex4/16,ex5/16	No	-	-	-	-	-	na	-	na	na	na	na	na	na	na
Q1_27	1	1580051	1583801	3750	p36.33	Duplication	3	Q1	6	>20%	No	2-10%	Known	No	Yes	No		Yes	No	1	CDK11B		No	-	-	-	-	-	na	-	na	na	na	na	na	na	na
Q2_22	1	1580651	1583851	3200	p36.33	Duplication	3	Q2	4	1-20%	No	2-10%	Known	No	No	No		Yes	No	1	CDK11B		No	-	-	-	-	-	na	-	na	na	na	na	na	na	na
Q1_28	1	1593451	1596150	2699	p36.33	Deletion	0	Q1	2	1-20%	No	2-10%	Known	No	Yes	Yes	miR-155;miR-137	Yes	No	2	CDK11B;SLC35E2B		No	-	-	-	-	-	na	-	na	na	na	na	na	na	na
Q2_23	1	1593901	1596150	2249	p36.33	Deletion	1	Q2	1	1-20%	No	Singleton	Known	No	Yes	Yes	miR-155;miR-137	Yes	No	2	CDK11B;SLC35E2B		No	-	-	-	-	-	na	-	na	na	na	na	na	na	na
Q1_29	1	1596451	1662300	65849	p36.33	Duplication	4	Q1	9	>20%	No	2-10%	Known	Yes	Yes	No		Yes	Yes	5	CDK11B;SLC35E2B;MMP23A;CDK11A;SLC35E2	ex7/21,ex6/21,ex5/21,ex4/21,ex3/21,ex2/21,ex1/21;ex7/21,ex6/21,ex5/21,ex4/21,ex3/21,ex2/21,ex1/21;ex6/20,ex5/20,ex4/20,ex3/20,ex2/20,ex1/20;ex6/20,ex5/20,ex4/20,ex3/20,ex2/20,ex1/20;ex6/20,ex5/20,ex4/20,ex3/20,ex2/20,ex1/20;ex9/9,ex8/9,ex7/9,ex6/9,ex5/9,ex4/9,ex3/9,ex2/9,ex1/9;ex20/20,ex19/20,ex18/20,ex17/20,ex16/20,ex15/20,ex14/20,ex13/20,ex12/20,ex11/20,ex10/20,ex9/20,ex8/20,ex7/20,ex6/20,ex5/2…	No	-	-	-	-	-	na	-	na	na	na	na	na	na	na
Q3_30	1	1641601	1646100	4499	p36.33	Duplication	3	Q3	11	>20%	No	Shared	Known	No	Yes	No		Yes	Yes	2	CDK11B;CDK11A	ex7/21;ex7/21;ex6/20;ex6/20;ex6/20;ex6/20;ex6/20	No	-	-	-	-	-	na	-	na	na	na	na	na	na	na
Q2_24	1	1642501	1646100	3599	p36.33	Duplication	4	Q2	7	>20%	No	2-10%	Known	No	Yes	No		Yes	Yes	2	CDK11B;CDK11A	ex7/21;ex7/21;ex6/20;ex6/20;ex6/20;ex6/20;ex6/20	No	-	-	-	-	-	na	-	na	na	na	na	na	na	na
Q2_25	1	1645651	1658700	13049	p36.33	Deletion	0	Q2	1	1-20%	No	Singleton	Known	Yes	Yes	No		Yes	Yes	3	CDK11B;CDK11A;SLC35E2	ex6/21,ex5/21,ex4/21,ex3/21,ex2/21,ex1/21;ex6/21,ex5/21,ex4/21,ex3/21,ex2/21,ex1/21;ex5/20,ex4/20,ex3/20,ex2/20,ex1/20;ex5/20,ex4/20,ex3/20,ex2/20,ex1/20;ex5/20,ex4/20,ex3/20,ex2/20,ex1/20;ex5/20,ex4/20,ex3/20,ex2/20,ex1/20;ex5/20,ex4/20,ex3/20,ex2/20,ex1/20;ex7/7	No	-	-	-	-	-	na	-	na	na	na	na	na	na	na
Q1_30	1	1647686	1666454	18768	p36.33	Deletion	1	Q1	1	1-20%	No	Singleton	Known	Yes	Yes	No		Yes	Yes	3	CDK11B;CDK11A;SLC35E2	ex6/21,ex5/21,ex4/21,ex3/21,ex2/21,ex1/21;ex6/21,ex5/21,ex4/21,ex3/21,ex2/21,ex1/21;ex5/20,ex4/20,ex3/20,ex2/20,ex1/20;ex5/20,ex4/20,ex3/20,ex2/20,ex1/20;ex5/20,ex4/20,ex3/20,ex2/20,ex1/20;ex5/20,ex4/20,ex3/20,ex2/20,ex1/20;ex5/20,ex4/20,ex3/20,ex2/20,ex1/20;ex7/7,ex6/7;ex6/6,ex5/6	No	-	-	-	-	-	na	-	na	na	na	na	na	na	na
Q1_31	1	1953252	1994270	41018	p36.33	Duplication	3	Q1	16	>20%	No	Shared	Known	Yes	Yes	No		Yes	Yes	2	GABRD;PRKCZ	ex2/9,ex3/9,ex4/9,ex5/9,ex6/9,ex7/9,ex8/9,ex9/9;ex1/18,ex2/18,ex3/18,ex4/18	Yes	Type:Disease;GeneName:GABRD;Description:{Epilepsy, generalized, with febrile seizures plus, type 5, susceptibility to}, 613060 (3); {Epilepsy, idiopathic generalized, 10}, 613060 (3); {Epilepsy, juvenile myoclonic, susceptibility to}, 613060 (3)	-	-	-	-	na	-	na	na	na	na	na	na	na
Q2_26	1	1975717	1992748	17031	p36.33	Duplication	3	Q2	6	>20%	No	2-10%	Known	Yes	Yes	No		Yes	Yes	1	PRKCZ	ex1/18,ex2/18,ex3/18,ex4/18	No	-	-	-	-	-	na	-	na	na	na	na	na	na	na
Q3_31	1	1975717	1992748	17031	p36.33	Duplication	3	Q3	7	>20%	No	2-10%	Known	Yes	Yes	No		Yes	Yes	1	PRKCZ	ex1/18,ex2/18,ex3/18,ex4/18	No	-	-	-	-	-	na	-	na	na	na	na	na	na	na
Q3_32	1	2024551	2027384	2833	p36.33	Deletion	1	Q3	1	1-20%	Yes	Singleton	Known	No	No	No		Yes	No	1	PRKCZ		No	-	-	-	-	-	na	-	na	na	na	na	na	na	na
Q1_32	1	2052901	2056950	4049	p36.33	Duplication	3	Q1	5	1-20%	No	2-10%	Known	No	No	No		Yes	No	1	PRKCZ		No	-	-	-	-	-	na	-	na	na	na	na	na	na	na
Q1_33	1	2052901	2055813	2912	p36.33	Deletion	1	Q1	7	>20%	No	2-10%	Known	No	No	No		Yes	No	1	PRKCZ		No	-	-	-	-	-	na	-	na	na	na	na	na	na	na
Q2_27	1	2052901	2056050	3149	p36.33	Duplication	3	Q2	2	1-20%	No	2-10%	Known	No	No	No		Yes	No	1	PRKCZ		No	-	-	-	-	-	na	-	na	na	na	na	na	na	na
Q3_33	1	2052901	2056050	3149	p36.33	Deletion	1	Q3	6	>20%	No	2-10%	Known	No	No	No		Yes	No	1	PRKCZ		No	-	-	-	-	-	na	-	na	na	na	na	na	na	na
Q3_34	1	2053351	2056050	2699	p36.33	Duplication	4	Q3	1	1-20%	No	Singleton	Known	No	No	No		Yes	No	1	PRKCZ		No	-	-	-	-	-	na	-	na	na	na	na	na	na	na
Q1_34	1	2110298	2178301	68003	p36.33	Duplication	3	Q1	31	>20%	No	Shared	Known	Yes	Yes	Yes	miR-448	Yes	Yes	3	PRKCZ;C1orf86;SKI	ex17/18,ex18/18;ex14/15,ex15/15;ex14/15,ex15/15;ex14/15,ex15/15;ex8/8,ex7/8,ex6/8,ex5/8,ex4/8,ex3/8,ex2/8,ex1/8;ex3/3,ex2/3,ex1/3;ex4/4,ex3/4,ex2/4,ex1/4;ex3/3,ex2/3,ex1/3;ex4/4,ex3/4,ex2/4,ex1/4;ex1/7	Yes	Type:Disease;GeneName:SKI;Description:Shprintzen-Goldberg syndrome, 182212 (3)	-	-	-	-	na	-	na	na	na	na	na	na	na
Q3_35	1	2110298	2171983	61685	p36.33	Duplication	3	Q3	11	>20%	No	Shared	Known	Yes	Yes	Yes	miR-448	Yes	Yes	3	PRKCZ;C1orf86;SKI	ex17/18,ex18/18;ex14/15,ex15/15;ex14/15,ex15/15;ex14/15,ex15/15;ex8/8,ex7/8,ex6/8,ex5/8,ex4/8,ex3/8,ex2/8,ex1/8;ex3/3,ex2/3,ex1/3;ex4/4,ex3/4,ex2/4,ex1/4;ex3/3,ex2/3,ex1/3;ex4/4,ex3/4,ex2/4,ex1/4;ex1/7	Yes	Type:Disease;GeneName:SKI;Description:Shprintzen-Goldberg syndrome, 182212 (3)	-	-	-	-	na	-	na	na	na	na	na	na	na
Q2_28	1	2117558	2171983	54425	p36.33	Duplication	3	Q2	13	>20%	No	Shared	Known	Yes	Yes	No		Yes	Yes	2	C1orf86;SKI	ex7/8,ex6/8,ex5/8,ex4/8,ex3/8,ex2/8,ex1/8;ex2/3,ex1/3;ex4/4,ex3/4,ex2/4,ex1/4;ex3/3,ex2/3,ex1/3;ex4/4,ex3/4,ex2/4,ex1/4;ex1/7	Yes	Type:Disease;GeneName:SKI;Description:Shprintzen-Goldberg syndrome, 182212 (3)	-	-	-	-	na	-	na	na	na	na	na	na	na
Q1_35	1	2236359	2261222	24863	p36.33	Duplication	3	Q1	3	1-20%	Yes	2-10%	Known	No	Yes	Yes	miR-218;miR-495/1192;miR-21/590;miR-135;miR-375;miR-155;miR-17;miR-29abc;miR-124/506	Yes	Yes	2	SKI;MORN1	ex6/7,ex7/7;ex14/14,ex13/14	Yes	Type:Disease;GeneName:SKI;Description:Shprintzen-Goldberg syndrome, 182212 (3)	-	-	-	-	na	-	na	na	na	na	na	na	na
Q1_36	1	2283844	2539006	255162	p36.33,p36.32	Duplication	3	Q1	37	>20%	No	Shared	Known	Yes	Yes	Yes	miR-24;miR-374/374ab:1;miR-374/374ab:2;miR-290;miR-216/216a;miR-496;miR-376/376ab/376b	Yes	Yes	12	MORN1;LOC100129534;RER1;PEX10;PLCH2;PANK4;HES5;LOC115110;LOC100133445;TNFRSF14;FAM213B;MMEL1	ex10/14,ex9/14,ex8/14,ex7/14,ex6/14,ex5/14,ex4/14,ex3/14,ex2/14,ex1/14;ex1/7,ex2/7,ex3/7,ex4/7,ex5/7,ex6/7,ex7/7;ex6/6,ex5/6,ex4/6,ex3/6,ex2/6,ex1/6;ex6/6,ex5/6,ex4/6,ex3/6,ex2/6,ex1/6;ex1/22,ex2/22,ex3/22,ex4/22,ex5/22,ex6/22,ex7/22,ex8/22,ex9/22,ex10/22,ex11/22,ex12/22,ex13/22,ex14/22,ex15/22,ex16/22,ex17/22,ex18/22,ex19/22,ex20/22,ex21/22,ex22/22;ex19/19,ex18/19,ex17/19,ex16/19,ex15/19,ex14/19…	Yes	Type:Disease;GeneName:PEX10;Description:Peroxisome biogenesis disorder 6A (Zellweger), 614870 (3); Peroxisome biogenesis disorder 6B, 614871 (3)	-	-	-	-	na	-	na	na	na	na	na	na	na
Q3_36	1	2283844	2286408	2564	p36.33	Duplication	4	Q3	1	1-20%	No	Singleton	Known	Yes	No	No		Yes	No	2	MORN1;LOC100129534		No	-	-	-	-	-	na	-	na	na	na	na	na	na	na
Q3_37	1	2305717	2342567	36850	p36.32	Duplication	3	Q3	8	>20%	No	2-10%	Known	Yes	Yes	Yes	miR-24;miR-374/374ab:1;miR-374/374ab:2;miR-290;miR-216/216a;miR-496	Yes	Yes	3	MORN1;RER1;PEX10	ex7/14,ex6/14,ex5/14,ex4/14,ex3/14,ex2/14,ex1/14;ex1/7,ex2/7,ex3/7,ex4/7,ex5/7,ex6/7,ex7/7;ex6/6,ex5/6,ex4/6,ex3/6,ex2/6;ex6/6,ex5/6,ex4/6,ex3/6,ex2/6	Yes	Type:Disease;GeneName:PEX10;Description:Peroxisome biogenesis disorder 6A (Zellweger), 614870 (3); Peroxisome biogenesis disorder 6B, 614871 (3)	-	-	-	-	na	-	na	na	na	na	na	na	na
Q2_29	1	2316315	2342567	26252	p36.32	Duplication	3	Q2	9	>20%	No	2-10%	Known	Yes	Yes	Yes	miR-24;miR-374/374ab:1;miR-374/374ab:2;miR-290;miR-216/216a;miR-496	Yes	Yes	3	MORN1;RER1;PEX10	ex6/14,ex5/14,ex4/14,ex3/14,ex2/14,ex1/14;ex1/7,ex2/7,ex3/7,ex4/7,ex5/7,ex6/7,ex7/7;ex6/6,ex5/6,ex4/6,ex3/6,ex2/6;ex6/6,ex5/6,ex4/6,ex3/6,ex2/6	Yes	Type:Disease;GeneName:PEX10;Description:Peroxisome biogenesis disorder 6A (Zellweger), 614870 (3); Peroxisome biogenesis disorder 6B, 614871 (3)	-	-	-	-	na	-	na	na	na	na	na	na	na
Q2_30	1	2357810	2444470	86660	p36.32	Duplication	3	Q2	8	>20%	No	2-10%	Known	Yes	Yes	No		Yes	Yes	2	PLCH2;PANK4	ex1/22,ex2/22,ex3/22,ex4/22,ex5/22,ex6/22,ex7/22,ex8/22,ex9/22,ex10/22,ex11/22,ex12/22,ex13/22,ex14/22,ex15/22,ex16/22,ex17/22,ex18/22,ex19/22,ex20/22,ex21/22,ex22/22;ex19/19,ex18/19,ex17/19,ex16/19,ex15/19,ex14/19,ex13/19	No	-	-	-	-	-	na	-	na	na	na	na	na	na	na
Q3_38	1	2363327	2411451	48124	p36.32	Duplication	3	Q3	9	>20%	No	2-10%	Known	Yes	Yes	No		Yes	Yes	1	PLCH2	ex1/22,ex2/22,ex3/22	No	-	-	-	-	-	na	-	na	na	na	na	na	na	na
Q3_39	1	2371985	2374312	2327	p36.32	Deletion	1	Q3	1	1-20%	Yes	Singleton	Known	No	Yes	No		No	No	0			No	-	-	-	-	-	na	-	na	na	na	na	na	na	na
Q2_31	1	2439939	2476879	36940	p36.32	Duplication	3	Q2	2	1-20%	No	2-10%	Known	Yes	Yes	Yes	miR-376/376ab/376b	Yes	Yes	2	PANK4;HES5	ex19/19,ex18/19,ex17/19,ex16/19,ex15/19,ex14/19,ex13/19,ex12/19,ex11/19,ex10/19,ex9/19,ex8/19,ex7/19,ex6/19,ex5/19,ex4/19,ex3/19,ex2/19,ex1/19;ex3/3,ex2/3,ex1/3	No	-	-	-	-	-	na	-	na	na	na	na	na	na	na
Q3_40	1	2439939	2493611	53672	p36.32	Duplication	3	Q3	3	1-20%	No	2-10%	Known	Yes	Yes	Yes	miR-376/376ab/376b	Yes	Yes	5	PANK4;HES5;LOC115110;LOC100133445;TNFRSF14	ex19/19,ex18/19,ex17/19,ex16/19,ex15/19,ex14/19,ex13/19,ex12/19,ex11/19,ex10/19,ex9/19,ex8/19,ex7/19,ex6/19,ex5/19,ex4/19,ex3/19,ex2/19,ex1/19;ex3/3,ex2/3,ex1/3;ex1/8,ex2/8,ex3/8,ex4/8,ex5/8,ex6/8	No	-	-	-	-	-	na	-	na	na	na	na	na	na	na
Q3_41	1	2515137	2541269	26132	p36.32	Duplication	3	Q3	1	1-20%	No	Singleton	Known	Yes	Yes	No		Yes	Yes	2	FAM213B;MMEL1	ex1/7,ex2/7,ex3/7,ex4/7,ex5/7,ex6/7,ex7/7;ex1/6,ex2/6,ex3/6,ex4/6,ex5/6,ex6/6;ex1/6,ex2/6,ex3/6,ex4/6,ex5/6,ex6/6;ex1/7,ex2/7,ex3/7,ex4/7,ex5/7,ex6/7,ex7/7;ex1/7,ex2/7,ex3/7,ex4/7,ex5/7,ex6/7,ex7/7;ex1/7,ex2/7,ex3/7,ex4/7,ex5/7,ex6/7,ex7/7;ex24/24,ex23/24,ex22/24,ex21/24,ex20/24,ex19/24,ex18/24,ex17/24,ex16/24,ex15/24,ex14/24,ex13/24,ex12/24,ex11/24,ex10/24,ex9/24,ex8/24,ex7/24,ex6/24,ex5/24	No	-	-	-	-	-	na	-	na	na	na	na	na	na	na
Q1_37	1	2583451	2634300	50849	p36.32	Duplication	3	Q1	57	>20%	No	Shared	Known	No	No	No		Yes	No	1	TTC34		No	-	-	-	-	-	na	-	na	na	na	na	na	na	na
Q2_32	1	2583451	2588400	4949	p36.32	Duplication	3	Q2	20	>20%	No	Shared	Known	No	No	No		Yes	No	1	TTC34		No	-	-	-	-	-	na	-	na	na	na	na	na	na	na
Q3_42	1	2583451	2634300	50849	p36.32	Duplication	3	Q3	20	>20%	No	Shared	Known	No	No	No		Yes	No	1	TTC34		No	-	-	-	-	-	na	-	na	na	na	na	na	na	na
Q3_43	1	2583942	2591533	7591	p36.32	Deletion	1	Q3	5	>20%	No	2-10%	Known	No	No	No		Yes	No	1	TTC34		No	-	-	-	-	-	cnv_4	Genic	kgp6519034	chr1:2798712	0.121	A	Chr1:2799047	0.113569	A
Q1_38	1	2585751	2622920	37169	p36.32	Deletion	1	Q1	37	>20%	No	Shared	Known	No	No	No		Yes	No	1	TTC34		No	-	-	-	-	-	cnv_4	Genic	kgp6519034	chr1:2798712	0.121	A	Chr1:2799047	0.113569	A
Q2_33	1	2585751	2617426	31675	p36.32	Deletion	1	Q2	11	>20%	No	Shared	Known	No	No	No		Yes	No	1	TTC34		No	-	-	-	-	-	cnv_4	Genic	kgp6519034	chr1:2798712	0.121	A	Chr1:2799047	0.113569	A
Q2_34	1	2587951	2614500	26549	p36.32	Duplication	3	Q2	2	1-20%	No	2-10%	Known	No	No	No		Yes	No	1	TTC34		No	-	-	-	-	-	na	-	na	na	na	na	na	na	na
Q3_44	1	2608873	2622712	13839	p36.32	Deletion	1	Q3	10	>20%	No	2-10%	Known	No	No	No		Yes	No	1	TTC34		No	-	-	-	-	-	na	-	na	na	na	na	na	na	na
Q2_35	1	2614101	2633850	19749	p36.32	Duplication	3	Q2	19	>20%	No	Shared	Known	No	No	No		Yes	No	1	TTC34		No	-	-	-	-	-	na	-	na	na	na	na	na	na	na
Q2_36	1	2616985	2622407	5422	p36.32	Deletion	1	Q2	2	1-20%	No	2-10%	Known	No	No	No		Yes	No	1	TTC34		No	-	-	-	-	-	na	-	na	na	na	na	na	na	na
Q1_39	1	2685601	2691450	5849	p36.32	Duplication	3	Q1	40	>20%	No	Shared	Known	No	No	No		Yes	No	1	TTC34		No	-	-	-	-	-	na	-	na	na	na	na	na	na	na
Q2_37	1	2686051	2691450	5399	p36.32	Duplication	3	Q2	11	>20%	No	Shared	Known	No	No	No		Yes	No	1	TTC34		No	-	-	-	-	-	na	-	na	na	na	na	na	na	na
Q3_45	1	2686051	2693250	7199	p36.32	Duplication	3	Q3	17	>20%	No	Shared	Known	No	No	No		Yes	No	1	TTC34		No	-	-	-	-	-	na	-	na	na	na	na	na	na	na
Q1_40	1	2694010	2742600	48590	p36.32	Duplication	3	Q1	2	1-20%	Yes	2-10%	Known	Yes	Yes	No		Yes	Yes	1	TTC34	ex4/7,ex3/7,ex2/7,ex1/7	No	-	-	-	-	-	na	-	na	na	na	na	na	na	na
Q1_41	1	2778567	2859195	80628	p36.32	Duplication	3	Q1	7	>20%	No	2-10%	Known	No	Yes	No		No	No	0			No	-	-	-	-	-	na	-	na	na	na	na	na	na	na
Q2_38	1	2832957	2836191	3234	p36.32	Duplication	3	Q2	1	1-20%	No	Singleton	Known	No	Yes	No		No	No	0			No	-	-	-	-	-	na	-	na	na	na	na	na	na	na
Q1_42	1	2973322	2999900	26578	p36.32	Duplication	3	Q1	14	>20%	No	Shared	Known	Yes	Yes	No		Yes	Yes	2	LINC00982;PRDM16	ex1/17;ex1/17	No	-	-	-	-	-	na	-	na	na	na	na	na	na	na
Q3_46	1	2973322	2994717	21395	p36.32	Duplication	3	Q3	2	1-20%	No	2-10%	Known	Yes	Yes	No		Yes	Yes	2	LINC00982;PRDM16	ex1/17;ex1/17	No	-	-	-	-	-	na	-	na	na	na	na	na	na	na
Q2_39	1	2976816	2991808	14992	p36.32	Duplication	3	Q2	1	1-20%	No	Singleton	Known	Yes	Yes	No		Yes	Yes	2	LINC00982;PRDM16	ex1/17;ex1/17	No	-	-	-	-	-	na	-	na	na	na	na	na	na	na
Q1_43	1	3274110	3276459	2349	p36.32	Deletion	1	Q1	2	1-20%	No	2-10%	Known	No	No	No		Yes	No	1	PRDM16		No	-	-	-	-	-	na	-	na	na	na	na	na	na	na
Q2_40	1	3274110	3276459	2349	p36.32	Deletion	1	Q2	1	1-20%	No	Singleton	Known	No	No	No		Yes	No	1	PRDM16		No	-	-	-	-	-	na	-	na	na	na	na	na	na	na
Q3_47	1	3274110	3276459	2349	p36.32	Deletion	1	Q3	3	1-20%	No	2-10%	Known	No	No	No		Yes	No	1	PRDM16		No	-	-	-	-	-	na	-	na	na	na	na	na	na	na
Q1_44	1	3314596	3459197	144601	p36.32	Duplication	3	Q1	44	>20%	No	Shared	Known	Yes	Yes	Yes	miR-340/340;miR-200bc/429:1;miR-340/340;miR-144:1;miR-101;miR-139;miR-328;miR-200bc/429:2;miR-365;miR-543;miR-205;miR-133;miR-96/1271;miR-182;miR-214/761;miR-219/219;miR-495/1192;miR-106/302:1;miR-190;miR-199/199;miR-128;miR-135;miR-144:2;miR-27ab;miR-22;miR-375;miR-194;miR-340/340;miR-106/302:2;miR-139;miR-216/216a;miR-448;miR-153;miR-25/32/92/92ab/363/367;miR-137;miR-29abc	Yes	Yes	3	PRDM16;ARHGEF16;MEGF6	ex6/17,ex7/17,ex8/17,ex9/17,ex10/17,ex11/17,ex12/17,ex13/17,ex14/17,ex15/17,ex16/17,ex17/17;ex6/17,ex7/17,ex8/17,ex9/17,ex10/17,ex11/17,ex12/17,ex13/17,ex14/17,ex15/17,ex16/17,ex17/17;ex1/15,ex2/15,ex3/15,ex4/15,ex5/15,ex6/15,ex7/15,ex8/15,ex9/15,ex10/15,ex11/15,ex12/15,ex13/15,ex14/15,ex15/15;ex37/37,ex36/37,ex35/37,ex34/37,ex33/37,ex32/37,ex31/37,ex30/37,ex29/37,ex28/37,ex27/37,ex26/37,ex25/37,…	No	-	-	-	-	-	na	-	na	na	na	na	na	na	na
Q2_41	1	3314596	3321715	7119	p36.32	Duplication	3	Q2	2	1-20%	No	2-10%	Known	No	No	No		Yes	Yes	1	PRDM16	ex6/17,ex7/17;ex6/17,ex7/17	No	-	-	-	-	-	na	-	na	na	na	na	na	na	na
Q3_48	1	3327549	3352347	24798	p36.32	Duplication	3	Q3	4	1-20%	No	2-10%	Known	No	No	Yes	miR-340/340;miR-200bc/429:1;miR-340/340;miR-144:1;miR-101;miR-139;miR-328;miR-200bc/429:2;miR-365;miR-543;miR-205;miR-133;miR-96/1271;miR-182;miR-214/761;miR-219/219;miR-495/1192	Yes	Yes	1	PRDM16	ex9/17,ex10/17,ex11/17,ex12/17,ex13/17,ex14/17,ex15/17,ex16/17,ex17/17;ex9/17,ex10/17,ex11/17,ex12/17,ex13/17,ex14/17,ex15/17,ex16/17,ex17/17	No	-	-	-	-	-	na	-	na	na	na	na	na	na	na
Q2_42	1	3328659	3346348	17689	p36.32	Duplication	3	Q2	2	1-20%	No	2-10%	Known	No	No	No		Yes	Yes	1	PRDM16	ex9/17,ex10/17,ex11/17,ex12/17,ex13/17,ex14/17;ex9/17,ex10/17,ex11/17,ex12/17,ex13/17,ex14/17	No	-	-	-	-	-	na	-	na	na	na	na	na	na	na
Q2_43	1	3353890	3453232	99342	p36.32	Duplication	3	Q2	12	>20%	No	Shared	Known	Yes	Yes	Yes	miR-190;miR-199/199;miR-128;miR-135;miR-144:2;miR-27ab;miR-22;miR-375;miR-194;miR-340/340;miR-106/302:2;miR-139;miR-216/216a;miR-448;miR-153;miR-25/32/92/92ab/363/367;miR-137;miR-29abc	Yes	Yes	3	PRDM16;ARHGEF16;MEGF6	ex1/15,ex2/15,ex3/15,ex4/15,ex5/15,ex6/15,ex7/15,ex8/15,ex9/15,ex10/15,ex11/15,ex12/15,ex13/15,ex14/15,ex15/15;ex37/37,ex36/37,ex35/37,ex34/37,ex33/37,ex32/37,ex31/37,ex30/37,ex29/37,ex28/37,ex27/37,ex26/37,ex25/37,ex24/37,ex23/37,ex22/37,ex21/37,ex20/37,ex19/37,ex18/37,ex17/37,ex16/37,ex15/37,ex14/37,ex13/37,ex12/37,ex11/37,ex10/37,ex9/37,ex8/37,ex7/37,ex6/37,ex5/37	No	-	-	-	-	-	na	-	na	na	na	na	na	na	na
Q3_49	1	3353890	3401278	47388	p36.32	Duplication	3	Q3	12	>20%	No	Shared	Known	Yes	No	Yes	miR-190;miR-199/199;miR-128;miR-135;miR-144:2;miR-27ab;miR-22;miR-375;miR-194;miR-340/340;miR-106/302:2;miR-139;miR-216/216a;miR-448;miR-153;miR-25/32/92/92ab/363/367;miR-137	Yes	Yes	2	PRDM16;ARHGEF16	ex1/15,ex2/15,ex3/15,ex4/15,ex5/15,ex6/15,ex7/15,ex8/15,ex9/15,ex10/15,ex11/15,ex12/15,ex13/15,ex14/15,ex15/15	No	-	-	-	-	-	na	-	na	na	na	na	na	na	na
Q3_50	1	3406524	3453232	46708	p36.32	Duplication	3	Q3	9	>20%	No	2-10%	Known	No	Yes	Yes	miR-29abc	Yes	Yes	1	MEGF6	ex37/37,ex36/37,ex35/37,ex34/37,ex33/37,ex32/37,ex31/37,ex30/37,ex29/37,ex28/37,ex27/37,ex26/37,ex25/37,ex24/37,ex23/37,ex22/37,ex21/37,ex20/37,ex19/37,ex18/37,ex17/37,ex16/37,ex15/37,ex14/37,ex13/37,ex12/37,ex11/37,ex10/37,ex9/37,ex8/37,ex7/37,ex6/37,ex5/37	No	-	-	-	-	-	na	-	na	na	na	na	na	na	na
Q1_45	1	3467251	3471750	4499	p36.32	Deletion	1	Q1	3	1-20%	Yes	2-10%	Known	No	No	No		Yes	No	1	MEGF6		No	-	-	-	-	-	na	-	na	na	na	na	na	na	na
Q1_46	1	3487922	3498671	10749	p36.32	Duplication	3	Q1	4	1-20%	Yes	2-10%	Known	No	No	No		Yes	Yes	1	MEGF6	ex4/37	No	-	-	-	-	-	na	-	na	na	na	na	na	na	na
Q1_47	1	3511005	3573700	62695	p36.32	Duplication	3	Q1	40	>20%	No	Shared	Known	Yes	Yes	Yes	miR-30a/30a;miR-19;miR-204/211	Yes	Yes	4	MEGF6;TPRG1L;WRAP73;TP73	ex3/37,ex2/37,ex1/37;ex1/5,ex2/5,ex3/5,ex4/5,ex5/5;ex12/12,ex11/12,ex10/12,ex9/12,ex8/12,ex7/12,ex6/12,ex5/12,ex4/12,ex3/12,ex2/12,ex1/12	No	Type:Association;GeneName:TP73;Description:Neuroblastoma (1)	-	-	-	-	na	-	na	na	na	na	na	na	na
Q2_44	1	3513737	3531921	18184	p36.32	Duplication	3	Q2	3	1-20%	No	2-10%	Known	Yes	No	No		Yes	Yes	1	MEGF6	ex2/37,ex1/37	No	-	-	-	-	-	na	-	na	na	na	na	na	na	na
Q3_51	1	3513737	3532703	18966	p36.32	Duplication	3	Q3	3	1-20%	No	2-10%	Known	Yes	No	No		Yes	Yes	1	MEGF6	ex2/37,ex1/37	No	-	-	-	-	-	na	-	na	na	na	na	na	na	na
Q2_45	1	3542312	3571317	29005	p36.32	Duplication	3	Q2	6	>20%	No	2-10%	Known	Yes	Yes	Yes	miR-30a/30a;miR-19;miR-204/211	Yes	Yes	3	TPRG1L;WRAP73;TP73	ex3/5,ex4/5,ex5/5;ex12/12,ex11/12,ex10/12,ex9/12,ex8/12,ex7/12,ex6/12,ex5/12,ex4/12,ex3/12,ex2/12,ex1/12	No	Type:Association;GeneName:TP73;Description:Neuroblastoma (1)	-	-	-	-	na	-	na	na	na	na	na	na	na
Q3_52	1	3542312	3572821	30509	p36.32	Duplication	3	Q3	3	1-20%	No	2-10%	Known	Yes	Yes	Yes	miR-30a/30a;miR-19;miR-204/211	Yes	Yes	3	TPRG1L;WRAP73;TP73	ex3/5,ex4/5,ex5/5;ex12/12,ex11/12,ex10/12,ex9/12,ex8/12,ex7/12,ex6/12,ex5/12,ex4/12,ex3/12,ex2/12,ex1/12	No	Type:Association;GeneName:TP73;Description:Neuroblastoma (1)	-	-	-	-	na	-	na	na	na	na	na	na	na
Q1_48	1	4124251	4127400	3149	p36.32	Deletion	1	Q1	10	>20%	No	2-10%	Known	No	No	No		No	No	0			No	-	-	-	-	-	na	-	na	na	na	na	na	na	na
Q1_49	1	4124251	4127400	3149	p36.32	Duplication	3	Q1	6	>20%	No	2-10%	Known	No	No	No		No	No	0			No	-	-	-	-	-	na	-	na	na	na	na	na	na	na
Q2_46	1	4124251	4127400	3149	p36.32	Deletion	1	Q2	1	1-20%	No	Singleton	Known	No	No	No		No	No	0			No	-	-	-	-	-	na	-	na	na	na	na	na	na	na
Q3_53	1	4124251	4127400	3149	p36.32	Deletion	1	Q3	2	1-20%	No	2-10%	Known	No	No	No		No	No	0			No	-	-	-	-	-	na	-	na	na	na	na	na	na	na
Q3_54	1	4124251	4126950	2699	p36.32	Duplication	3	Q3	1	1-20%	No	Singleton	Known	No	No	No		No	No	0			No	-	-	-	-	-	na	-	na	na	na	na	na	na	na
Q2_47	1	4124701	4127400	2699	p36.32	Duplication	3	Q2	1	1-20%	No	Singleton	Known	No	No	No		No	No	0			No	-	-	-	-	-	na	-	na	na	na	na	na	na	na
Q1_50	1	4708162	4712484	4322	p36.32	Duplication	3	Q1	2	1-20%	Yes	2-10%	Known	No	No	No		No	No	0			No	-	-	-	-	-	na	-	na	na	na	na	na	na	na
Q1_51	1	4770904	4774438	3534	p36.32	Duplication	3	Q1	2	1-20%	No	2-10%	Novel	No	No	No		Yes	Yes	1	AJAP1	ex2/6;ex2/6	No	-	-	-	-	-	na	-	na	na	na	na	na	na	na
Q2_48	1	4770904	4774438	3534	p36.32	Duplication	4	Q2	1	1-20%	No	Singleton	Novel	No	No	No		Yes	Yes	1	AJAP1	ex2/6;ex2/6	No	-	-	-	-	-	na	-	na	na	na	na	na	na	na
Q1_52	1	5107951	5178485	70534	p36.32	Deletion	1	Q1	2	1-20%	Yes	2-10%	Known	No	Yes	No		No	No	0			No	-	-	-	-	-	na	-	na	na	na	na	na	na	na
Q1_53	1	5356607	5357171	564	p36.32	Deletion	0	Q1	1	1-20%	No	Singleton	Novel	No	No	No		No	No	0			No	-	-	-	-	-	na	-	na	na	na	na	na	na	na
Q2_49	1	5356607	5357171	564	p36.32	Deletion	0	Q2	1	1-20%	No	Singleton	Novel	No	No	No		No	No	0			No	-	-	-	-	-	na	-	na	na	na	na	na	na	na
Q1_54	1	5714901	5717301	2400	p36.31	Duplication	3	Q1	45	>20%	No	Shared	Novel	No	No	No		No	No	0			No	-	-	-	-	-	na	-	na	na	na	na	na	na	na
Q2_50	1	5714901	5717251	2350	p36.31	Duplication	3	Q2	17	>20%	No	Shared	Novel	No	No	No		No	No	0			No	-	-	-	-	-	na	-	na	na	na	na	na	na	na
Q3_55	1	5714901	5717251	2350	p36.31	Duplication	3	Q3	18	>20%	No	Shared	Novel	No	No	No		No	No	0			No	-	-	-	-	-	na	-	na	na	na	na	na	na	na
Q1_55	1	5725901	5736301	10400	p36.31	Duplication	4	Q1	57	>20%	No	Shared	Known	No	Yes	No		No	No	0			No	-	-	-	-	-	na	-	na	na	na	na	na	na	na
Q2_51	1	5725951	5736251	10300	p36.31	Duplication	4	Q2	20	>20%	No	Shared	Known	No	Yes	No		No	No	0			No	-	-	-	-	-	na	-	na	na	na	na	na	na	na
Q3_56	1	5725951	5736251	10300	p36.31	Duplication	4	Q3	20	>20%	No	Shared	Known	No	Yes	No		No	No	0			No	-	-	-	-	-	na	-	na	na	na	na	na	na	na
Q3_57	1	5728388	5736239	7851	p36.31	Deletion	1	Q3	2	1-20%	No	2-10%	Known	No	Yes	No		No	No	0			No	-	-	-	-	-	na	-	na	na	na	na	na	na	na
Q1_56	1	5731676	5732265	589	p36.31	Deletion	1	Q1	1	1-20%	No	Singleton	Known	No	No	No		No	No	0			No	-	-	-	-	-	na	-	na	na	na	na	na	na	na
Q1_57	1	6213163	6226910	13747	p36.31	Duplication	3	Q1	6	>20%	Yes	2-10%	Known	No	Yes	No		Yes	Yes	1	CHD5	ex5/42,ex4/42,ex3/42	No	-	-	-	-	-	na	-	na	na	na	na	na	na	na
Q1_58	1	6285458	6326648	41190	p36.31	Duplication	3	Q1	17	>20%	No	Shared	Known	Yes	Yes	Yes	miR-218;miR-9;miR-9;miR-141/200a	Yes	Yes	5	ICMT;ACOT7;GPR153;HES3;LINC00337	ex4/5,ex3/5,ex2/5,ex1/5;ex9/9;ex9/9;ex9/9;ex9/9;ex6/6,ex5/6,ex4/6,ex3/6,ex2/6,ex1/6;ex1/4,ex2/4,ex3/4,ex4/4	No	-	-	-	-	-	na	-	na	na	na	na	na	na	na
Q3_58	1	6296791	6326648	29857	p36.31	Duplication	3	Q3	8	>20%	No	2-10%	Known	Yes	Yes	Yes	miR-218;miR-9;miR-9;miR-141/200a	Yes	Yes	4	ACOT7;GPR153;HES3;LINC00337	ex9/9;ex9/9;ex9/9;ex9/9;ex6/6,ex5/6,ex4/6,ex3/6,ex2/6,ex1/6;ex1/4,ex2/4,ex3/4,ex4/4	No	-	-	-	-	-	na	-	na	na	na	na	na	na	na
Q2_52	1	6298980	6322936	23956	p36.31	Duplication	3	Q2	4	1-20%	No	2-10%	Known	Yes	Yes	Yes	miR-218;miR-9	Yes	Yes	3	GPR153;HES3;LINC00337	ex6/6,ex5/6,ex4/6,ex3/6,ex2/6,ex1/6;ex1/4,ex2/4,ex3/4,ex4/4	No	-	-	-	-	-	na	-	na	na	na	na	na	na	na
Q1_59	1	6477510	6553401	75891	p36.31	Duplication	3	Q1	16	>20%	No	Shared	Known	Yes	Yes	Yes	miR-15/16/195/424/497;miR-30a/30a;miR-340/340	Yes	Yes	5	PLEKHG5;HES2;TNFRSF25;MIR4252;ESPN	ex22/22,ex21/22,ex20/22,ex19/22,ex18/22,ex17/22,ex16/22,ex15/22,ex14/22,ex13/22,ex12/22,ex11/22,ex10/22,ex9/22,ex8/22,ex7/22,ex6/22,ex5/22,ex4/22,ex3/22;ex22/22,ex21/22,ex20/22,ex19/22,ex18/22,ex17/22,ex16/22,ex15/22,ex14/22,ex13/22,ex12/22,ex11/22,ex10/22,ex9/22,ex8/22,ex7/22,ex6/22,ex5/22,ex4/22,ex3/22;ex22/22,ex21/22,ex20/22,ex19/22,ex18/22,ex17/22,ex16/22,ex15/22,ex14/22,ex13/22,ex12/22,ex11/…	Yes	Type:Disease;GeneName:ESPN;Description:Deafness, autosomal recessive 36, 609006 (3); Deafness, neurosensory, without vestibular involvement, autosomal dominant (3)	Type:Disease;GeneName:PLEKHG5;Description:Spinal muscular atrophy, distal, autosomal recessive, 4, 611067 (3)	-	-	-	na	-	na	na	na	na	na	na	na
Q2_53	1	6477510	6487275	9765	p36.31	Duplication	3	Q2	4	1-20%	No	2-10%	Known	Yes	Yes	No		Yes	Yes	2	HES2;ESPN	ex4/4,ex3/4,ex2/4,ex1/4;ex1/13	Yes	Type:Disease;GeneName:ESPN;Description:Deafness, autosomal recessive 36, 609006 (3); Deafness, neurosensory, without vestibular involvement, autosomal dominant (3)	-	-	-	-	na	-	na	na	na	na	na	na	na
Q3_59	1	6486012	6487275	1263	p36.31	Duplication	3	Q3	2	1-20%	No	2-10%	Known	No	Yes	No		Yes	No	1	ESPN		Yes	Type:Disease;GeneName:ESPN;Description:Deafness, autosomal recessive 36, 609006 (3); Deafness, neurosensory, without vestibular involvement, autosomal dominant (3)	-	-	-	-	na	-	na	na	na	na	na	na	na
Q2_54	1	6519453	6553401	33948	p36.31	Duplication	3	Q2	4	1-20%	No	2-10%	Known	Yes	Yes	Yes	miR-15/16/195/424/497;miR-30a/30a;miR-340/340	Yes	Yes	3	PLEKHG5;TNFRSF25;ESPN	ex22/22,ex21/22,ex20/22,ex19/22,ex18/22,ex17/22,ex16/22,ex15/22,ex14/22,ex13/22,ex12/22,ex11/22,ex10/22,ex9/22,ex8/22,ex7/22,ex6/22,ex5/22,ex4/22,ex3/22;ex22/22,ex21/22,ex20/22,ex19/22,ex18/22,ex17/22,ex16/22,ex15/22,ex14/22,ex13/22,ex12/22,ex11/22,ex10/22,ex9/22,ex8/22,ex7/22,ex6/22,ex5/22,ex4/22,ex3/22;ex22/22,ex21/22,ex20/22,ex19/22,ex18/22,ex17/22,ex16/22,ex15/22,ex14/22,ex13/22,ex12/22,ex11/…	Yes	Type:Disease;GeneName:ESPN;Description:Deafness, autosomal recessive 36, 609006 (3); Deafness, neurosensory, without vestibular involvement, autosomal dominant (3)	Type:Disease;GeneName:PLEKHG5;Description:Spinal muscular atrophy, distal, autosomal recessive, 4, 611067 (3)	-	-	-	na	-	na	na	na	na	na	na	na
Q3_60	1	6529807	6553401	23594	p36.31	Duplication	3	Q3	2	1-20%	No	2-10%	Known	Yes	Yes	No		Yes	Yes	1	PLEKHG5	ex17/22,ex16/22,ex15/22,ex14/22,ex13/22,ex12/22,ex11/22,ex10/22,ex9/22,ex8/22,ex7/22,ex6/22,ex5/22,ex4/22,ex3/22;ex17/22,ex16/22,ex15/22,ex14/22,ex13/22,ex12/22,ex11/22,ex10/22,ex9/22,ex8/22,ex7/22,ex6/22,ex5/22,ex4/22,ex3/22;ex17/22,ex16/22,ex15/22,ex14/22,ex13/22,ex12/22,ex11/22,ex10/22,ex9/22,ex8/22,ex7/22,ex6/22,ex5/22,ex4/22,ex3/22;ex16/21,ex15/21,ex14/21,ex13/21,ex12/21,ex11/21,ex10/21,ex9/…	Yes	Type:Disease;GeneName:PLEKHG5;Description:Spinal muscular atrophy, distal, autosomal recessive, 4, 611067 (3)	-	-	-	-	na	-	na	na	na	na	na	na	na
Q1_60	1	6660454	6680252	19798	p36.31	Duplication	3	Q1	5	1-20%	No	2-10%	Known	Yes	Yes	No		Yes	Yes	2	PHF13;KLHL21	ex1/4,ex2/4,ex3/4;ex1/4	No	-	-	-	-	-	na	-	na	na	na	na	na	na	na
Q3_61	1	6660454	6680252	19798	p36.31	Duplication	3	Q3	4	1-20%	No	2-10%	Known	Yes	Yes	No		Yes	Yes	2	PHF13;KLHL21	ex1/4,ex2/4,ex3/4;ex1/4	No	-	-	-	-	-	na	-	na	na	na	na	na	na	na
Q2_55	1	6661981	6673780	11799	p36.31	Duplication	4	Q2	1	1-20%	No	Singleton	Known	Yes	Yes	No		Yes	Yes	2	PHF13;KLHL21	ex1/4	No	-	-	-	-	-	na	-	na	na	na	na	na	na	na
Q2_56	1	7390351	7393050	2699	p36.23	Deletion	1	Q2	1	1-20%	Yes	Singleton	Novel	No	Yes	No		Yes	No	1	CAMTA1		Yes	Type:Disease;GeneName:CAMTA1;Description:Cerebellar ataxia, nonprogressive, with mental retardation, 614756 (3)	-	-	-	-	na	-	na	na	na	na	na	na	na
Q1_61	1	7569901	7572600	2699	p36.23	Deletion	0	Q1	1	1-20%	No	Singleton	Known	No	No	No		Yes	No	1	CAMTA1		Yes	Type:Disease;GeneName:CAMTA1;Description:Cerebellar ataxia, nonprogressive, with mental retardation, 614756 (3)	-	-	-	-	na	-	na	na	na	na	na	na	na
Q2_57	1	7569901	7572150	2249	p36.23	Deletion	0	Q2	1	1-20%	No	Singleton	Known	No	No	No		Yes	No	1	CAMTA1		Yes	Type:Disease;GeneName:CAMTA1;Description:Cerebellar ataxia, nonprogressive, with mental retardation, 614756 (3)	-	-	-	-	na	-	na	na	na	na	na	na	na
Q1_62	1	7573951	7583850	9899	p36.23	Duplication	3	Q1	5	1-20%	Yes	2-10%	Known	No	Yes	No		Yes	No	1	CAMTA1		Yes	Type:Disease;GeneName:CAMTA1;Description:Cerebellar ataxia, nonprogressive, with mental retardation, 614756 (3)	-	-	-	-	na	-	na	na	na	na	na	na	na
Q1_63	1	7735380	7742501	7121	p36.23	Duplication	3	Q1	3	1-20%	No	2-10%	Known	No	Yes	No		Yes	Yes	1	CAMTA1	ex11/23	Yes	Type:Disease;GeneName:CAMTA1;Description:Cerebellar ataxia, nonprogressive, with mental retardation, 614756 (3)	-	-	-	-	na	-	na	na	na	na	na	na	na
Q2_58	1	7737784	7742501	4717	p36.23	Duplication	3	Q2	1	1-20%	No	Singleton	Known	No	Yes	No		Yes	Yes	1	CAMTA1	ex11/23	Yes	Type:Disease;GeneName:CAMTA1;Description:Cerebellar ataxia, nonprogressive, with mental retardation, 614756 (3)	-	-	-	-	na	-	na	na	na	na	na	na	na
Q3_62	1	8182351	8190900	8549	p36.23	Deletion	1	Q3	3	1-20%	Yes	2-10%	Known	No	Yes	No		No	No	0			No	-	-	-	-	-	na	-	na	na	na	na	na	na	na
Q1_64	1	8203951	8211151	7200	p36.23	Duplication	3	Q1	1	1-20%	Yes	Singleton	Known	No	Yes	No		No	No	0			No	-	-	-	-	-	na	-	na	na	na	na	na	na	na
Q3_63	1	8247601	8250300	2699	p36.23	Deletion	1	Q3	2	1-20%	Yes	2-10%	Known	No	No	No		No	No	0			No	-	-	-	-	-	na	-	na	na	na	na	na	na	na
Q3_64	1	9006301	9013050	6749	p36.23	Deletion	1	Q3	1	1-20%	Yes	Singleton	Known	No	Yes	No		Yes	Yes	1	CA6	ex2/8;ex2/8	No	-	-	-	-	-	na	-	na	na	na	na	na	na	na
Q1_65	1	9595351	9597600	2249	p36.22	Deletion	1	Q1	8	>20%	No	2-10%	Known	No	Yes	No		No	No	0			No	-	-	-	-	-	na	-	na	na	na	na	na	na	na
Q2_59	1	9595351	9597600	2249	p36.22	Deletion	0	Q2	1	1-20%	No	Singleton	Known	No	Yes	No		No	No	0			No	-	-	-	-	-	na	-	na	na	na	na	na	na	na
Q3_65	1	9595351	9597600	2249	p36.22	Deletion	1	Q3	4	1-20%	No	2-10%	Known	No	Yes	No		No	No	0			No	-	-	-	-	-	na	-	na	na	na	na	na	na	na
Q2_60	1	10249580	10252126	2546	p36.22	Deletion	1	Q2	1	1-20%	No	Singleton	Known	No	No	No		No	No	0			No	-	-	-	-	-	na	-	na	na	na	na	na	na	na
Q3_66	1	10249580	10252253	2673	p36.22	Deletion	1	Q3	3	1-20%	No	2-10%	Known	No	No	No		No	No	0			No	-	-	-	-	-	na	-	na	na	na	na	na	na	na
Q2_61	1	10299800	10304805	5005	p36.22	Deletion	1	Q2	1	1-20%	Yes	Singleton	Novel	No	Yes	No		Yes	No	1	KIF1B		No	-	-	-	-	-	na	-	na	na	na	na	na	na	na
Q1_66	1	10481401	10484100	2699	p36.22	Deletion	1	Q1	2	1-20%	No	2-10%	Known	No	No	No		No	No	0			No	-	-	-	-	-	na	-	na	na	na	na	na	na	na
Q2_62	1	10481401	10484100	2699	p36.22	Deletion	1	Q2	1	1-20%	No	Singleton	Known	No	No	No		No	No	0			No	-	-	-	-	-	na	-	na	na	na	na	na	na	na
Q3_67	1	10481401	10484100	2699	p36.22	Deletion	1	Q3	1	1-20%	No	Singleton	Known	No	No	No		No	No	0			No	-	-	-	-	-	na	-	na	na	na	na	na	na	na
Q1_67	1	10543501	10546200	2699	p36.22	Deletion	1	Q1	3	1-20%	No	2-10%	Known	No	No	No		Yes	No	1	PEX14		Yes	Type:Disease;GeneName:PEX14;Description:Peroxisome biogenesis disorder 13A (Zellweger), 614887 (3)	-	-	-	-	na	-	na	na	na	na	na	na	na
Q3_68	1	10543501	10546200	2699	p36.22	Deletion	1	Q3	2	1-20%	No	2-10%	Known	No	No	No		Yes	No	1	PEX14		Yes	Type:Disease;GeneName:PEX14;Description:Peroxisome biogenesis disorder 13A (Zellweger), 614887 (3)	-	-	-	-	na	-	na	na	na	na	na	na	na
Q2_63	1	10636608	10644047	7439	p36.22	Deletion	1	Q2	1	1-20%	Yes	Singleton	Known	No	No	No		Yes	No	1	PEX14		Yes	Type:Disease;GeneName:PEX14;Description:Peroxisome biogenesis disorder 13A (Zellweger), 614887 (3)	-	-	-	-	na	-	na	na	na	na	na	na	na
Q3_69	1	10683683	10743363	59680	p36.22	Duplication	3	Q3	9	>20%	No	2-10%	Known	No	Yes	Yes	miR-377;miR-145;miR-26ab/1297:3;miR-26ab/1297:2;miR-129/129;miR-290;miR-329/362;miR-455/455;miR-376c;miR-340/340;miR-135;miR-19;miR-221/222;miR-15/16/195/424/497;miR-495/1192;miR-26ab/1297:1;miR-148/152;miR-290;miR-375;miR-200bc/429	Yes	Yes	2	CASZ1;PEX14	ex16/16,ex15/16,ex14/16,ex13/16,ex12/16,ex11/16,ex10/16,ex9/16,ex8/16,ex7/16,ex6/16,ex5/16;ex21/21,ex20/21,ex19/21,ex18/21,ex17/21,ex16/21,ex15/21,ex14/21,ex13/21,ex12/21,ex11/21,ex10/21,ex9/21,ex8/21,ex7/21,ex6/21,ex5/21;ex7/9,ex8/9,ex9/9	Yes	Type:Disease;GeneName:PEX14;Description:Peroxisome biogenesis disorder 13A (Zellweger), 614887 (3)	-	-	-	-	na	-	na	na	na	na	na	na	na
Q1_68	1	10684098	10750432	66334	p36.22	Duplication	3	Q1	21	>20%	No	Shared	Known	No	Yes	Yes	miR-377;miR-145;miR-26ab/1297:3;miR-26ab/1297:2;miR-129/129;miR-290;miR-329/362;miR-455/455;miR-376c;miR-340/340;miR-135;miR-19;miR-221/222;miR-15/16/195/424/497;miR-495/1192;miR-26ab/1297:1;miR-148/152;miR-290;miR-375;miR-200bc/429	Yes	Yes	2	CASZ1;PEX14	ex16/16,ex15/16,ex14/16,ex13/16,ex12/16,ex11/16,ex10/16,ex9/16,ex8/16,ex7/16,ex6/16,ex5/16;ex21/21,ex20/21,ex19/21,ex18/21,ex17/21,ex16/21,ex15/21,ex14/21,ex13/21,ex12/21,ex11/21,ex10/21,ex9/21,ex8/21,ex7/21,ex6/21,ex5/21;ex7/9,ex8/9,ex9/9	Yes	Type:Disease;GeneName:PEX14;Description:Peroxisome biogenesis disorder 13A (Zellweger), 614887 (3)	-	-	-	-	na	-	na	na	na	na	na	na	na
Q2_64	1	10690948	10740626	49678	p36.22	Duplication	3	Q2	10	>20%	No	2-10%	Known	No	Yes	Yes	miR-145;miR-26ab/1297:3;miR-26ab/1297:2;miR-129/129;miR-290;miR-329/362;miR-455/455;miR-376c;miR-340/340;miR-135;miR-19;miR-221/222;miR-15/16/195/424/497;miR-495/1192;miR-26ab/1297:1;miR-148/152;miR-290;miR-375;miR-200bc/429	Yes	Yes	1	CASZ1	ex16/16,ex15/16,ex14/16,ex13/16,ex12/16,ex11/16,ex10/16,ex9/16,ex8/16,ex7/16,ex6/16,ex5/16;ex21/21,ex20/21,ex19/21,ex18/21,ex17/21,ex16/21,ex15/21,ex14/21,ex13/21,ex12/21,ex11/21,ex10/21,ex9/21,ex8/21,ex7/21,ex6/21,ex5/21	No	-	-	-	-	-	na	-	na	na	na	na	na	na	na
Q1_69	1	10981595	10986175	4580	p36.22	Deletion	1	Q1	1	1-20%	Yes	Singleton	Known	No	No	No		No	No	0			No	-	-	-	-	-	na	-	na	na	na	na	na	na	na
Q2_65	1	11060101	11062350	2249	p36.22	Deletion	1	Q2	1	1-20%	No	Singleton	Known	No	No	No		No	No	0			No	-	-	-	-	-	na	-	na	na	na	na	na	na	na
Q3_70	1	11060101	11062350	2249	p36.22	Deletion	1	Q3	3	1-20%	No	2-10%	Known	No	No	No		No	No	0			No	-	-	-	-	-	na	-	na	na	na	na	na	na	na
Q3_71	1	11097646	11106329	8683	p36.22	Deletion	1	Q3	1	1-20%	Yes	Singleton	Known	No	Yes	No		Yes	Yes	1	MASP2	ex5/5,ex4/5;ex7/11,ex6/11,ex5/11,ex4/11	Yes	Type:Disease;GeneName:MASP2;Description:MASP2 deficiency, 613791 (3)	-	-	-	-	na	-	na	na	na	na	na	na	na
Q1_70	1	11711589	11726060	14471	p36.22	Duplication	3	Q1	2	1-20%	Yes	2-10%	Known	Yes	Yes	Yes	miR-203	Yes	Yes	3	FBXO44;FBXO2;FBXO6	ex1/7,ex2/7,ex3/7,ex4/7,ex5/7,ex6/7,ex7/7;ex1/6;ex1/5,ex2/5,ex3/5,ex4/5,ex5/5;ex1/5,ex2/5,ex3/5,ex4/5,ex5/5;ex1/6,ex2/6,ex3/6,ex4/6,ex5/6,ex6/6	No	-	-	-	-	-	na	-	na	na	na	na	na	na	na
Q1_71	1	12850282	12861191	10909	p36.21	Deletion	1	Q1	3	1-20%	No	2-10%	Known	Yes	Yes	No		Yes	Yes	1	PRAMEF1	ex1/4,ex2/4,ex3/4,ex4/4	No	-	-	-	-	-	cnv_5	Genic	kgp1695814	chr1:12831799	0.433	A	Chr1:13130867	0.700763	C
Q2_66	1	12850282	12861191	10909	p36.21	Deletion	1	Q2	1	1-20%	No	Singleton	Known	Yes	Yes	No		Yes	Yes	1	PRAMEF1	ex1/4,ex2/4,ex3/4,ex4/4	No	-	-	-	-	-	cnv_5	Genic	kgp1695814	chr1:12831799	0.433	A	Chr1:13130867	0.700763	C
Q2_67	1	12851401	12861251	9850	p36.21	Duplication	3	Q2	1	1-20%	Yes	Singleton	Known	Yes	Yes	No		Yes	Yes	1	PRAMEF1	ex1/4,ex2/4,ex3/4,ex4/4	No	-	-	-	-	-	na	-	na	na	na	na	na	na	na
Q2_68	1	12864551	12873301	8750	p36.21	Duplication	3	Q2	1	1-20%	Yes	Singleton	Known	No	No	No		No	No	0			No	-	-	-	-	-	na	-	na	na	na	na	na	na	na
Q2_69	1	12869780	12900831	31051	p36.21	Deletion	1	Q2	1	1-20%	Yes	Singleton	Known	Yes	Yes	No		Yes	Yes	1	PRAMEF11	ex4/4,ex3/4,ex2/4,ex1/4	No	-	-	-	-	-	cnv_5	Genic	kgp1695814	chr1:12831799	0.433	A	Chr1:13130867	0.700763	C
Q2_70	1	12887001	12927201	40200	p36.21	Duplication	3	Q2	4	1-20%	No	2-10%	Known	Yes	Yes	No		Yes	Yes	4	LOC649330;PRAMEF11;HNRNPCL1;PRAMEF2	ex1/1;ex3/4,ex2/4,ex1/4;ex2/2,ex1/2;ex1/4,ex2/4,ex3/4,ex4/4	No	-	-	-	-	-	na	-	na	na	na	na	na	na	na
Q1_72	1	12888651	12892551	3900	p36.21	Duplication	3	Q1	1	1-20%	No	Singleton	Known	Yes	No	No		Yes	No	1	PRAMEF11		No	-	-	-	-	-	na	-	na	na	na	na	na	na	na
Q1_73	1	12898801	12909390	10589	p36.21	Deletion	1	Q1	10	>20%	No	2-10%	Known	Yes	Yes	No		Yes	Yes	2	LOC649330;HNRNPCL1	ex1/1;ex2/2,ex1/2	No	-	-	-	-	-	cnv_6	Genic	kgp3698180	chr1:12751921	0.495	A	Chr1:13120235	1	C
Q3_72	1	12899151	12927251	28100	p36.21	Duplication	3	Q3	5	>20%	No	2-10%	Known	Yes	Yes	No		Yes	Yes	3	LOC649330;HNRNPCL1;PRAMEF2	ex1/1;ex2/2,ex1/2;ex1/4,ex2/4,ex3/4,ex4/4	No	-	-	-	-	-	na	-	na	na	na	na	na	na	na
Q3_73	1	12904464	12909390	4926	p36.21	Deletion	1	Q3	4	1-20%	No	2-10%	Known	Yes	No	No		Yes	Yes	2	LOC649330;HNRNPCL1	ex1/1;ex2/2,ex1/2	No	-	-	-	-	-	cnv_6	Genic	kgp3698180	chr1:12751921	0.495	A	Chr1:13120235	1	C
Q1_74	1	12907201	12927201	20000	p36.21	Duplication	3	Q1	11	>20%	No	Shared	Known	Yes	Yes	No		Yes	Yes	3	LOC649330;HNRNPCL1;PRAMEF2	ex1/1;ex2/2,ex1/2;ex1/4,ex2/4,ex3/4,ex4/4	No	-	-	-	-	-	na	-	na	na	na	na	na	na	na
Q2_71	1	12932751	12951451	18700	p36.21	Duplication	3	Q2	1	1-20%	No	Singleton	Known	Yes	Yes	No		Yes	Yes	1	PRAMEF4	ex4/4,ex3/4,ex2/4,ex1/4	No	-	-	-	-	-	na	-	na	na	na	na	na	na	na
Q3_74	1	12942301	12989250	46949	p36.21	Duplication	3	Q3	3	1-20%	No	2-10%	Known	Yes	Yes	No		Yes	Yes	4	PRAMEF10;PRAMEF4;PRAMEF7;PRAMEF8	ex4/4,ex3/4,ex2/4,ex1/4;ex2/4,ex1/4;ex1/3,ex2/3,ex3/3;ex1/4,ex2/4,ex3/4,ex4/4	No	-	-	-	-	-	na	-	na	na	na	na	na	na	na
Q1_75	1	12943951	12947401	3450	p36.21	Duplication	3	Q1	1	1-20%	No	Singleton	Known	Yes	No	No		Yes	No	1	PRAMEF4		No	-	-	-	-	-	na	-	na	na	na	na	na	na	na
Q3_75	1	12950101	12962250	12149	p36.21	Deletion	1	Q3	1	1-20%	Yes	Singleton	Known	Yes	Yes	No		Yes	Yes	1	PRAMEF10	ex4/4,ex3/4,ex2/4,ex1/4	No	-	-	-	-	-	cnv_5	Genic	kgp1695814	chr1:12831799	0.433	A	Chr1:13130867	0.700763	C
Q3_76	1	12964501	12972150	7649	p36.21	Deletion	1	Q3	2	1-20%	Yes	2-10%	Known	No	No	No		No	No	0			No	-	-	-	-	-	cnv_5	Genic	kgp1695814	chr1:12831799	0.433	A	Chr1:13130867	0.700763	C
Q3_77	1	12974851	12977100	2249	p36.21	Deletion	1	Q3	1	1-20%	Yes	Singleton	Known	Yes	No	No		Yes	No	1	PRAMEF8		No	-	-	-	-	-	cnv_5	Genic	kgp1695814	chr1:12831799	0.433	A	Chr1:13130867	0.700763	C
Q3_78	1	12978901	12987450	8549	p36.21	Deletion	1	Q3	2	1-20%	No	2-10%	Known	No	No	No		Yes	Yes	2	PRAMEF7;PRAMEF8	ex3/3;ex4/4	No	-	-	-	-	-	cnv_5	Genic	kgp1695814	chr1:12831799	0.433	A	Chr1:13130867	0.700763	C
Q1_76	1	12979351	12984901	5550	p36.21	Duplication	3	Q1	1	1-20%	No	Singleton	Known	No	No	No		Yes	Yes	2	PRAMEF7;PRAMEF8	ex3/3;ex4/4	No	-	-	-	-	-	na	-	na	na	na	na	na	na	na
Q2_72	1	12981151	12985650	4499	p36.21	Deletion	1	Q2	1	1-20%	No	Singleton	Known	No	No	No		No	No	0			No	-	-	-	-	-	cnv_5	Genic	kgp1695814	chr1:12831799	0.433	A	Chr1:13130867	0.700763	C
Q3_79	1	12988801	12992850	4049	p36.21	Deletion	1	Q3	1	1-20%	Yes	Singleton	Known	No	No	No		No	No	0			No	-	-	-	-	-	cnv_5	Genic	kgp1695814	chr1:12831799	0.433	A	Chr1:13130867	0.700763	C
Q2_73	1	13036501	13052700	16199	p36.21	Deletion	1	Q2	2	1-20%	No	2-10%	Known	No	Yes	No		Yes	Yes	1	PRAMEF22	ex2/3,ex3/3	No	-	-	-	-	-	cnv_7	Genic	kgp15553306	chr1:12783339	0.043	G	Chr1:13327163	0.337931	T
Q1_77	1	13044601	13053150	8549	p36.21	Duplication	3	Q1	4	1-20%	No	2-10%	Known	No	No	No		No	No	0			No	-	-	-	-	-	na	-	na	na	na	na	na	na	na
Q1_78	1	13044601	13051800	7199	p36.21	Deletion	1	Q1	8	>20%	No	2-10%	Known	No	No	No		No	No	0			No	-	-	-	-	-	cnv_7	Genic	kgp15553306	chr1:12783339	0.043	G	Chr1:13327163	0.337931	T
Q2_74	1	13044601	13051800	7199	p36.21	Duplication	3	Q2	1	1-20%	No	Singleton	Known	No	No	No		No	No	0			No	-	-	-	-	-	na	-	na	na	na	na	na	na	na
Q3_80	1	13044601	13052700	8099	p36.21	Duplication	3	Q3	3	1-20%	No	2-10%	Known	No	No	No		No	No	0			No	-	-	-	-	-	na	-	na	na	na	na	na	na	na
Q1_79	1	13105351	13136400	31049	p36.21	Deletion	1	Q1	23	>20%	No	Shared	Known	Yes	Yes	No		Yes	Yes	1	PRAMEF5	ex4/4,ex3/4,ex2/4,ex1/4	No	-	-	-	-	-	cnv_8	Genic	kgp3866908	chr1:13182040	0.167	C	Chr1:13159601	1	C
Q1_80	1	13117051	13141800	24749	p36.21	Duplication	3	Q1	5	1-20%	No	2-10%	Known	Yes	Yes	No		Yes	No	1	PRAMEF5		No	-	-	-	-	-	na	-	na	na	na	na	na	na	na
Q3_81	1	13117951	13135950	17999	p36.21	Duplication	3	Q3	4	1-20%	No	2-10%	Known	Yes	Yes	No		No	No	0			No	-	-	-	-	-	na	-	na	na	na	na	na	na	na
Q2_75	1	13119301	13136400	17099	p36.21	Deletion	1	Q2	10	>20%	No	2-10%	Known	No	Yes	No		No	No	0			No	-	-	-	-	-	cnv_8	Genic	kgp3866908	chr1:13182040	0.167	C	Chr1:13159601	1	C
Q2_76	1	13122451	13136400	13949	p36.21	Duplication	3	Q2	3	1-20%	No	2-10%	Known	No	Yes	No		No	No	0			No	-	-	-	-	-	na	-	na	na	na	na	na	na	na
Q3_82	1	13123801	13136400	12599	p36.21	Deletion	1	Q3	8	>20%	No	2-10%	Known	No	Yes	No		No	No	0			No	-	-	-	-	-	cnv_8	Genic	kgp3866908	chr1:13182040	0.167	C	Chr1:13159601	1	C
Q2_77	1	13138201	13151700	13499	p36.21	Duplication	3	Q2	1	1-20%	No	Singleton	Known	No	No	No		No	No	0			No	-	-	-	-	-	na	-	na	na	na	na	na	na	na
Q1_81	1	13143601	13150800	7199	p36.21	Duplication	3	Q1	3	1-20%	No	2-10%	Known	No	No	No		No	No	0			No	-	-	-	-	-	na	-	na	na	na	na	na	na	na
Q3_83	1	13144951	13151700	6749	p36.21	Duplication	3	Q3	1	1-20%	No	Singleton	Known	No	No	No		No	No	0			No	-	-	-	-	-	na	-	na	na	na	na	na	na	na
Q2_78	1	13155751	13165650	9899	p36.21	Duplication	3	Q2	3	1-20%	No	2-10%	Known	No	No	No		No	No	0			No	-	-	-	-	-	na	-	na	na	na	na	na	na	na
Q1_82	1	13156201	13162500	6299	p36.21	Duplication	3	Q1	2	1-20%	No	2-10%	Known	No	No	No		No	No	0			No	-	-	-	-	-	na	-	na	na	na	na	na	na	na
Q3_84	1	13156201	13162500	6299	p36.21	Duplication	3	Q3	1	1-20%	No	Singleton	Known	No	No	No		No	No	0			No	-	-	-	-	-	na	-	na	na	na	na	na	na	na
Q3_85	1	13171451	13190251	18800	p36.21	Duplication	3	Q3	3	1-20%	No	2-10%	Known	Yes	No	No		Yes	Yes	1	HNRNPCP5	ex2/2,ex1/2	No	-	-	-	-	-	na	-	na	na	na	na	na	na	na
Q3_86	1	13171723	13178904	7181	p36.21	Deletion	1	Q3	1	1-20%	Yes	Singleton	Known	No	No	No		No	No	0			No	-	-	-	-	-	na	-	na	na	na	na	na	na	na
Q1_83	1	13177801	13190151	12350	p36.21	Duplication	3	Q1	11	>20%	No	Shared	Known	Yes	No	No		Yes	Yes	1	HNRNPCP5	ex2/2,ex1/2	No	-	-	-	-	-	na	-	na	na	na	na	na	na	na
Q2_79	1	13178051	13183801	5750	p36.21	Duplication	3	Q2	1	1-20%	No	Singleton	Known	No	No	No		Yes	Yes	1	HNRNPCP5	ex2/2	No	-	-	-	-	-	na	-	na	na	na	na	na	na	na
Q3_87	1	13182303	13189898	7595	p36.21	Deletion	1	Q3	1	1-20%	No	Singleton	Known	Yes	No	No		Yes	Yes	1	HNRNPCP5	ex2/2,ex1/2	No	-	-	-	-	-	na	-	na	na	na	na	na	na	na
Q1_84	1	13183651	13189950	6299	p36.21	Deletion	1	Q1	1	1-20%	No	Singleton	Known	Yes	No	No		Yes	Yes	1	HNRNPCP5	ex2/2,ex1/2	No	-	-	-	-	-	na	-	na	na	na	na	na	na	na
Q2_80	1	13217451	13219851	2400	p36.21	Duplication	3	Q2	4	1-20%	No	2-10%	Known	No	No	No		No	No	0			No	-	-	-	-	-	na	-	na	na	na	na	na	na	na
Q1_85	1	13217601	13219851	2250	p36.21	Duplication	3	Q1	1	1-20%	No	Singleton	Known	No	No	No		No	No	0			No	-	-	-	-	-	na	-	na	na	na	na	na	na	na
Q1_86	1	13319551	13329450	9899	p36.21	Deletion	1	Q1	4	1-20%	No	2-10%	Known	No	Yes	No		Yes	Yes	2	PRAMEF22;PRAMEF3	ex3/3;ex3/3	No	-	-	-	-	-	cnv_9	Genic	kgp9403753	chr1:13823133	0.047	A	Chr1:13358731	0.282051	C
Q1_87	1	13320001	13322700	2699	p36.21	Duplication	3	Q1	4	1-20%	No	2-10%	Known	No	No	No		No	No	0			No	-	-	-	-	-	na	-	na	na	na	na	na	na	na
Q2_81	1	13320001	13329450	9449	p36.21	Deletion	1	Q2	2	1-20%	No	2-10%	Known	No	Yes	No		Yes	Yes	2	PRAMEF22;PRAMEF3	ex3/3;ex3/3	No	-	-	-	-	-	cnv_9	Genic	kgp9403753	chr1:13823133	0.047	A	Chr1:13358731	0.282051	C
Q2_82	1	13320001	13322700	2699	p36.21	Duplication	3	Q2	1	1-20%	No	Singleton	Known	No	No	No		No	No	0			No	-	-	-	-	-	na	-	na	na	na	na	na	na	na
Q3_88	1	13320001	13322700	2699	p36.21	Duplication	3	Q3	2	1-20%	No	2-10%	Known	No	No	No		No	No	0			No	-	-	-	-	-	na	-	na	na	na	na	na	na	na
Q1_88	1	13347901	13354200	6299	p36.21	Duplication	3	Q1	4	1-20%	No	2-10%	Known	No	Yes	No		No	No	0			No	-	-	-	-	-	na	-	na	na	na	na	na	na	na
Q1_89	1	13350151	13353300	3149	p36.21	Deletion	1	Q1	1	1-20%	No	Singleton	Known	No	Yes	No		No	No	0			No	-	-	-	-	-	na	-	na	na	na	na	na	na	na
Q2_83	1	13350151	13353300	3149	p36.21	Deletion	1	Q2	1	1-20%	No	Singleton	Known	No	Yes	No		No	No	0			No	-	-	-	-	-	na	-	na	na	na	na	na	na	na
Q2_84	1	13350151	13353300	3149	p36.21	Duplication	3	Q2	1	1-20%	No	Singleton	Known	No	Yes	No		No	No	0			No	-	-	-	-	-	na	-	na	na	na	na	na	na	na
Q3_89	1	13350151	13353750	3599	p36.21	Duplication	3	Q3	1	1-20%	No	Singleton	Known	No	Yes	No		No	No	0			No	-	-	-	-	-	na	-	na	na	na	na	na	na	na
Q2_85	1	13382201	13386401	4200	p36.21	Duplication	3	Q2	1	1-20%	No	Singleton	Known	No	No	No		No	No	0			No	-	-	-	-	-	na	-	na	na	na	na	na	na	na
Q3_90	1	13382551	13386150	3599	p36.21	Duplication	3	Q3	2	1-20%	No	2-10%	Known	No	No	No		No	No	0			No	-	-	-	-	-	na	-	na	na	na	na	na	na	na
Q2_86	1	13482001	13489200	7199	p36.21	Duplication	3	Q2	2	1-20%	No	2-10%	Known	No	No	No		No	No	0			No	-	-	-	-	-	na	-	na	na	na	na	na	na	na
Q3_91	1	13482001	13486500	4499	p36.21	Duplication	3	Q3	5	>20%	No	2-10%	Known	No	No	No		No	No	0			No	-	-	-	-	-	na	-	na	na	na	na	na	na	na
Q1_90	1	13482451	13487400	4949	p36.21	Duplication	3	Q1	4	1-20%	No	2-10%	Known	No	No	No		No	No	0			No	-	-	-	-	-	na	-	na	na	na	na	na	na	na
Q3_92	1	13550401	13553100	2699	p36.21	Duplication	3	Q3	1	1-20%	No	Singleton	Known	No	No	No		No	No	0			No	-	-	-	-	-	na	-	na	na	na	na	na	na	na
Q1_91	1	13550851	13556700	5849	p36.21	Duplication	4	Q1	6	>20%	No	2-10%	Known	No	No	No		No	No	0			No	-	-	-	-	-	na	-	na	na	na	na	na	na	na
Q2_87	1	13550851	13553550	2699	p36.21	Duplication	4	Q2	1	1-20%	No	Singleton	Known	No	No	No		No	No	0			No	-	-	-	-	-	na	-	na	na	na	na	na	na	na
Q1_92	1	13709701	13713300	3599	p36.21	Deletion	1	Q1	2	1-20%	Yes	2-10%	Known	No	No	No		No	No	0			No	-	-	-	-	-	na	-	na	na	na	na	na	na	na
Q1_93	1	13773151	13777200	4049	p36.21	Deletion	1	Q1	1	1-20%	Yes	Singleton	Known	No	No	No		No	No	0			No	-	-	-	-	-	na	-	na	na	na	na	na	na	na
Q3_93	1	14163301	14166900	3599	p36.21	Deletion	1	Q3	3	1-20%	Yes	2-10%	Known	No	No	No		No	No	0			No	-	-	-	-	-	na	-	na	na	na	na	na	na	na
Q1_94	1	14436001	14439150	3149	p36.21	Duplication	3	Q1	15	>20%	No	Shared	Known	No	Yes	No		No	No	0			No	-	-	-	-	-	na	-	na	na	na	na	na	na	na
Q1_95	1	14436001	14439150	3149	p36.21	Deletion	1	Q1	7	>20%	No	2-10%	Known	No	Yes	No		No	No	0			No	-	-	-	-	-	na	-	na	na	na	na	na	na	na
Q2_88	1	14436001	14439150	3149	p36.21	Duplication	3	Q2	7	>20%	No	2-10%	Known	No	Yes	No		No	No	0			No	-	-	-	-	-	na	-	na	na	na	na	na	na	na
Q2_89	1	14436001	14438700	2699	p36.21	Deletion	1	Q2	1	1-20%	No	Singleton	Known	No	Yes	No		No	No	0			No	-	-	-	-	-	na	-	na	na	na	na	na	na	na
Q3_94	1	14436001	14439150	3149	p36.21	Deletion	1	Q3	2	1-20%	No	2-10%	Known	No	Yes	No		No	No	0			No	-	-	-	-	-	na	-	na	na	na	na	na	na	na
Q3_95	1	14436001	14439150	3149	p36.21	Duplication	3	Q3	3	1-20%	No	2-10%	Known	No	Yes	No		No	No	0			No	-	-	-	-	-	na	-	na	na	na	na	na	na	na
Q1_96	1	16151851	16155450	3599	p36.21	Deletion	1	Q1	24	>20%	No	Shared	Known	No	No	No		No	No	0			No	-	-	-	-	-	na	-	na	na	na	na	na	na	na
Q2_90	1	16151851	16155450	3599	p36.21	Deletion	1	Q2	9	>20%	No	2-10%	Known	No	No	No		No	No	0			No	-	-	-	-	-	na	-	na	na	na	na	na	na	na
Q3_96	1	16151851	16155450	3599	p36.21	Deletion	1	Q3	8	>20%	No	2-10%	Known	No	No	No		No	No	0			No	-	-	-	-	-	na	-	na	na	na	na	na	na	na
Q1_97	1	16359751	16362900	3149	p36.13	Deletion	1	Q1	13	>20%	No	Shared	Known	No	Yes	No		Yes	Yes	1	CLCNKA	ex18/19,ex19/19;ex19/20,ex20/20;ex19/20,ex20/20	Yes	Type:Disease;GeneName:CLCNKA;Description:Bartter syndrome, type 4b, digenic, 613090 (3)	-	-	-	-	na	-	na	na	na	na	na	na	na
Q2_91	1	16359751	16362450	2699	p36.13	Duplication	3	Q2	1	1-20%	No	Singleton	Known	No	Yes	No		Yes	Yes	1	CLCNKA	ex18/19,ex19/19;ex19/20,ex20/20;ex19/20,ex20/20	Yes	Type:Disease;GeneName:CLCNKA;Description:Bartter syndrome, type 4b, digenic, 613090 (3)	-	-	-	-	na	-	na	na	na	na	na	na	na
Q2_92	1	16359751	16362900	3149	p36.13	Deletion	1	Q2	8	>20%	No	2-10%	Known	No	Yes	No		Yes	Yes	1	CLCNKA	ex18/19,ex19/19;ex19/20,ex20/20;ex19/20,ex20/20	Yes	Type:Disease;GeneName:CLCNKA;Description:Bartter syndrome, type 4b, digenic, 613090 (3)	-	-	-	-	na	-	na	na	na	na	na	na	na
Q3_97	1	16359751	16362900	3149	p36.13	Deletion	1	Q3	5	>20%	No	2-10%	Known	No	Yes	No		Yes	Yes	1	CLCNKA	ex18/19,ex19/19;ex19/20,ex20/20;ex19/20,ex20/20	Yes	Type:Disease;GeneName:CLCNKA;Description:Bartter syndrome, type 4b, digenic, 613090 (3)	-	-	-	-	na	-	na	na	na	na	na	na	na
Q3_98	1	16359751	16362450	2699	p36.13	Duplication	3	Q3	4	1-20%	No	2-10%	Known	No	Yes	No		Yes	Yes	1	CLCNKA	ex18/19,ex19/19;ex19/20,ex20/20;ex19/20,ex20/20	Yes	Type:Disease;GeneName:CLCNKA;Description:Bartter syndrome, type 4b, digenic, 613090 (3)	-	-	-	-	na	-	na	na	na	na	na	na	na
Q1_98	1	16360201	16362900	2699	p36.13	Duplication	3	Q1	8	>20%	No	2-10%	Known	No	Yes	No		Yes	No	1	CLCNKA		Yes	Type:Disease;GeneName:CLCNKA;Description:Bartter syndrome, type 4b, digenic, 613090 (3)	-	-	-	-	na	-	na	na	na	na	na	na	na
Q1_99	1	16376516	16386257	9741	p36.13	Deletion	1	Q1	1	1-20%	No	Singleton	Known	No	Yes	No		Yes	Yes	2	CLCNKB;FAM131C	ex4/13,ex5/13,ex6/13,ex7/13,ex8/13,ex9/13,ex10/13,ex11/13,ex12/13,ex13/13;ex11/20,ex12/20,ex13/20,ex14/20,ex15/20,ex16/20,ex17/20,ex18/20,ex19/20,ex20/20;ex7/7,ex6/7	Yes	Type:Disease;GeneName:CLCNKB;Description:Bartter syndrome, type 3, 607364 (3); Bartter syndrome, type 4b, digenic, 613090 (3)	-	-	-	-	na	-	na	na	na	na	na	na	na
Q2_93	1	16379021	16385122	6101	p36.13	Deletion	1	Q2	2	1-20%	No	2-10%	Known	No	Yes	No		Yes	Yes	2	CLCNKB;FAM131C	ex9/13,ex10/13,ex11/13,ex12/13,ex13/13;ex16/20,ex17/20,ex18/20,ex19/20,ex20/20;ex7/7	Yes	Type:Disease;GeneName:CLCNKB;Description:Bartter syndrome, type 3, 607364 (3); Bartter syndrome, type 4b, digenic, 613090 (3)	-	-	-	-	na	-	na	na	na	na	na	na	na
Q2_94	1	16831601	16843501	11900	p36.13	Duplication	3	Q2	19	>20%	No	Shared	Known	No	No	No		No	No	0			No	-	-	-	-	-	na	-	na	na	na	na	na	na	na
Q1_100	1	16831651	16843451	11800	p36.13	Duplication	3	Q1	55	>20%	No	Shared	Known	No	No	No		No	No	0			No	-	-	-	-	-	na	-	na	na	na	na	na	na	na
Q3_99	1	16831651	16843351	11700	p36.13	Duplication	3	Q3	20	>20%	No	Shared	Known	No	No	No		No	No	0			No	-	-	-	-	-	na	-	na	na	na	na	na	na	na
Q1_101	1	16854751	16867651	12900	p36.13	Duplication	3	Q1	56	>20%	No	Shared	Known	No	No	No		No	No	0			No	-	-	-	-	-	na	-	na	na	na	na	na	na	na
Q3_100	1	16855101	16867651	12550	p36.13	Duplication	3	Q3	19	>20%	No	Shared	Known	No	No	No		No	No	0			No	-	-	-	-	-	na	-	na	na	na	na	na	na	na
Q2_95	1	16856751	16867701	10950	p36.13	Duplication	3	Q2	20	>20%	No	Shared	Known	No	No	No		No	No	0			No	-	-	-	-	-	na	-	na	na	na	na	na	na	na
Q1_102	1	16866451	17000100	133649	p36.13	Duplication	3	Q1	57	>20%	No	Shared	Known	Yes	Yes	No		Yes	Yes	4	NBPF1;MIR3675;CROCCP2;MST1P2	ex29/29,ex28/29,ex27/29,ex26/29,ex25/29,ex24/29,ex23/29,ex22/29,ex21/29,ex20/29,ex19/29,ex18/29,ex17/29,ex16/29,ex15/29,ex14/29,ex13/29,ex12/29,ex11/29,ex10/29,ex9/29,ex8/29,ex7/29,ex6/29,ex5/29,ex4/29,ex3/29,ex2/29,ex1/29	No	-	-	-	-	-	na	-	na	na	na	na	na	na	na
Q2_96	1	16866901	16884900	17999	p36.13	Duplication	3	Q2	12	>20%	No	Shared	Known	Yes	No	No		Yes	No	1	MIR3675		No	-	-	-	-	-	na	-	na	na	na	na	na	na	na
Q3_101	1	16866901	16981901	115000	p36.13	Duplication	3	Q3	20	>20%	No	Shared	Known	Yes	Yes	No		Yes	Yes	4	NBPF1;MIR3675;CROCCP2;MST1P2	ex29/29,ex28/29,ex27/29,ex26/29,ex25/29,ex24/29,ex23/29,ex22/29,ex21/29,ex20/29,ex19/29,ex18/29,ex17/29,ex16/29,ex15/29,ex14/29,ex13/29,ex12/29,ex11/29,ex10/29,ex9/29,ex8/29,ex7/29,ex6/29,ex5/29,ex4/29,ex3/29,ex2/29,ex1/29	No	-	-	-	-	-	na	-	na	na	na	na	na	na	na
Q1_103	1	16871401	16875000	3599	p36.13	Deletion	1	Q1	2	1-20%	Yes	2-10%	Known	Yes	No	No		No	No	0			No	-	-	-	-	-	na	-	na	na	na	na	na	na	na
Q2_97	1	16884851	16989300	104449	p36.13	Duplication	4	Q2	20	>20%	No	Shared	Known	Yes	Yes	No		Yes	Yes	3	NBPF1;CROCCP2;MST1P2	ex29/29,ex28/29,ex27/29,ex26/29,ex25/29,ex24/29,ex23/29,ex22/29,ex21/29,ex20/29,ex19/29,ex18/29,ex17/29,ex16/29,ex15/29,ex14/29,ex13/29,ex12/29,ex11/29,ex10/29,ex9/29,ex8/29,ex7/29,ex6/29,ex5/29,ex4/29,ex3/29,ex2/29,ex1/29	No	-	-	-	-	-	na	-	na	na	na	na	na	na	na
Q1_104	1	16890751	16893900	3149	p36.13	Deletion	1	Q1	1	1-20%	No	Singleton	Known	No	No	No		Yes	Yes	1	NBPF1	ex28/29,ex27/29,ex26/29,ex25/29	No	-	-	-	-	-	na	-	na	na	na	na	na	na	na
Q2_98	1	16890751	16893900	3149	p36.13	Deletion	1	Q2	1	1-20%	No	Singleton	Known	No	No	No		Yes	Yes	1	NBPF1	ex28/29,ex27/29,ex26/29,ex25/29	No	-	-	-	-	-	na	-	na	na	na	na	na	na	na
Q3_102	1	16890751	16893900	3149	p36.13	Deletion	1	Q3	1	1-20%	No	Singleton	Known	No	No	No		Yes	Yes	1	NBPF1	ex28/29,ex27/29,ex26/29,ex25/29	No	-	-	-	-	-	na	-	na	na	na	na	na	na	na
Q1_105	1	16950151	16987050	36899	p36.13	Deletion	1	Q1	3	1-20%	No	2-10%	Known	Yes	Yes	No		Yes	No	2	CROCCP2;MST1P2		No	-	-	-	-	-	cnv_10	Genic	kgp7141897	chr1:16945008	0.138	A	Chr1:16939327	0.410334	T
Q2_99	1	16973101	16981200	8099	p36.13	Deletion	1	Q2	3	1-20%	No	2-10%	Known	No	No	No		Yes	No	1	MST1P2		No	-	-	-	-	-	na	-	na	na	na	na	na	na	na
Q3_103	1	16975351	16979400	4049	p36.13	Deletion	1	Q3	1	1-20%	No	Singleton	Known	No	No	No		Yes	No	1	MST1P2		No	-	-	-	-	-	na	-	na	na	na	na	na	na	na
Q1_106	1	17007301	17125650	118349	p36.13	Duplication	3	Q1	57	>20%	No	Shared	Known	Yes	Yes	No		Yes	Yes	3	ESPNP;MIR3675;MST1L	ex15/15,ex14/15,ex13/15,ex12/15,ex11/15,ex10/15,ex9/15,ex8/15,ex7/15,ex6/15,ex5/15,ex4/15,ex3/15,ex2/15,ex1/15	No	-	-	-	-	-	na	-	na	na	na	na	na	na	na
Q3_104	1	17007301	17056701	49400	p36.13	Duplication	3	Q3	20	>20%	No	Shared	Known	Yes	Yes	No		Yes	No	2	ESPNP;MIR3675		No	-	-	-	-	-	na	-	na	na	na	na	na	na	na
Q1_107	1	17007751	17052300	44549	p36.13	Deletion	1	Q1	3	1-20%	No	2-10%	Known	Yes	Yes	No		Yes	No	2	ESPNP;MIR3675		No	-	-	-	-	-	cnv_11	Genic	kgp15239750	chr1:17525562	0.138	A	Chr1:16892407	0.478952	A
Q2_100	1	17007751	17057700	49949	p36.13	Deletion	1	Q2	3	1-20%	No	2-10%	Known	Yes	Yes	No		Yes	No	2	ESPNP;MIR3675		No	-	-	-	-	-	cnv_11	Genic	kgp15239750	chr1:17525562	0.138	A	Chr1:16892407	0.478952	A
Q2_101	1	17009001	17064450	55449	p36.13	Duplication	3	Q2	20	>20%	No	Shared	Known	Yes	Yes	No		Yes	No	1	ESPNP		No	-	-	-	-	-	na	-	na	na	na	na	na	na	na
Q3_105	1	17054551	17057700	3149	p36.13	Deletion	1	Q3	1	1-20%	No	Singleton	Known	No	No	No		No	No	0			No	-	-	-	-	-	cnv_11	Genic	kgp15239750	chr1:17525562	0.138	A	Chr1:16892407	0.478952	A
Q2_102	1	17071201	17125650	54449	p36.13	Duplication	3	Q2	20	>20%	No	Shared	Known	Yes	Yes	No		Yes	Yes	1	MST1L	ex15/15,ex14/15,ex13/15,ex12/15,ex11/15,ex10/15,ex9/15,ex8/15,ex7/15,ex6/15,ex5/15,ex4/15,ex3/15,ex2/15,ex1/15	No	-	-	-	-	-	na	-	na	na	na	na	na	na	na
Q3_106	1	17079801	17125601	45800	p36.13	Duplication	3	Q3	19	>20%	No	Shared	Known	Yes	Yes	No		Yes	Yes	1	MST1L	ex15/15,ex14/15,ex13/15,ex12/15,ex11/15,ex10/15,ex9/15,ex8/15,ex7/15,ex6/15,ex5/15,ex4/15,ex3/15,ex2/15,ex1/15	No	-	-	-	-	-	na	-	na	na	na	na	na	na	na
Q1_108	1	17086051	17124300	38249	p36.13	Deletion	1	Q1	1	1-20%	No	Singleton	Known	Yes	Yes	No		Yes	Yes	1	MST1L	ex7/15,ex6/15,ex5/15,ex4/15,ex3/15,ex2/15,ex1/15	No	-	-	-	-	-	na	-	na	na	na	na	na	na	na
Q2_103	1	17086501	17115300	28799	p36.13	Deletion	1	Q2	1	1-20%	No	Singleton	Known	Yes	Yes	No		Yes	Yes	1	MST1L	ex6/15,ex5/15,ex4/15,ex3/15,ex2/15,ex1/15	No	-	-	-	-	-	na	-	na	na	na	na	na	na	na
Q2_104	1	17175601	17181450	5849	p36.13	Duplication	3	Q2	3	1-20%	No	2-10%	Known	No	No	No		No	No	0			No	-	-	-	-	-	na	-	na	na	na	na	na	na	na
Q3_107	1	17175601	17275500	99899	p36.13	Duplication	3	Q3	10	>20%	No	2-10%	Known	Yes	Yes	No		Yes	Yes	2	CROCC;MIR3675	ex1/37,ex2/37,ex3/37,ex4/37,ex5/37,ex6/37,ex7/37,ex8/37,ex9/37,ex10/37,ex11/37,ex12/37,ex13/37,ex14/37,ex15/37,ex16/37,ex17/37,ex18/37,ex19/37	No	-	-	-	-	-	na	-	na	na	na	na	na	na	na
Q1_109	1	17176051	17181000	4949	p36.13	Duplication	3	Q1	1	1-20%	No	Singleton	Known	No	No	No		No	No	0			No	-	-	-	-	-	na	-	na	na	na	na	na	na	na
Q1_110	1	17190451	17275701	85250	p36.13	Duplication	3	Q1	26	>20%	No	Shared	Known	Yes	Yes	No		Yes	Yes	1	CROCC	ex1/37,ex2/37,ex3/37,ex4/37,ex5/37,ex6/37,ex7/37,ex8/37,ex9/37,ex10/37,ex11/37,ex12/37,ex13/37,ex14/37,ex15/37,ex16/37,ex17/37,ex18/37,ex19/37	No	-	-	-	-	-	na	-	na	na	na	na	na	na	na
Q2_105	1	17193301	17197001	3700	p36.13	Duplication	3	Q2	1	1-20%	No	Singleton	Known	No	No	No		No	No	0			No	-	-	-	-	-	na	-	na	na	na	na	na	na	na
Q2_106	1	17196851	17204101	7250	p36.13	Duplication	3	Q2	4	1-20%	No	2-10%	Known	No	No	No		No	No	0			No	-	-	-	-	-	na	-	na	na	na	na	na	na	na
Q2_107	1	17204151	17238150	33999	p36.13	Duplication	3	Q2	2	1-20%	No	2-10%	Known	No	No	No		No	No	0			No	-	-	-	-	-	na	-	na	na	na	na	na	na	na
Q1_111	1	17276223	17284498	8275	p36.13	Duplication	4	Q1	1	1-20%	Yes	Singleton	Known	No	Yes	No		Yes	Yes	1	CROCC	ex20/37,ex21/37,ex22/37,ex23/37,ex24/37,ex25/37	No	-	-	-	-	-	na	-	na	na	na	na	na	na	na
Q1_112	1	17304025	17311595	7570	p36.13	Duplication	3	Q1	3	1-20%	Yes	2-10%	Known	Yes	Yes	No		Yes	Yes	1	MFAP2	ex2/9,ex1/9;ex2/9,ex1/9;ex2/9,ex1/9;ex2/9,ex1/9	No	-	-	-	-	-	na	-	na	na	na	na	na	na	na
Q2_108	1	17593876	17620391	26515	p36.13	Duplication	3	Q2	1	1-20%	Yes	Singleton	Known	No	Yes	No		Yes	Yes	1	PADI3	ex6/16,ex7/16,ex8/16,ex9/16,ex10/16,ex11/16,ex12/16,ex13/16,ex14/16,ex15/16,ex16/16	No	-	-	-	-	-	na	-	na	na	na	na	na	na	na
Q1_113	1	17675101	17677800	2699	p36.13	Deletion	0	Q1	8	>20%	No	2-10%	Known	No	Yes	No		Yes	No	1	PADI4		No	-	-	-	-	-	na	-	na	na	na	na	na	na	na
Q2_109	1	17675101	17678700	3599	p36.13	Deletion	1	Q2	2	1-20%	No	2-10%	Known	No	Yes	No		Yes	No	1	PADI4		No	-	-	-	-	-	na	-	na	na	na	na	na	na	na
Q3_108	1	17997723	18004050	6327	p36.13	Deletion	1	Q3	1	1-20%	Yes	Singleton	Known	No	No	No		Yes	No	1	ARHGEF10L		No	-	-	-	-	-	na	-	na	na	na	na	na	na	na
Q2_110	1	19984461	19994141	9680	p36.13	Duplication	3	Q2	3	1-20%	No	2-10%	Known	Yes	Yes	Yes	miR-17	Yes	Yes	3	MINOS1-NBL1;NBL1;HTR6	ex1/3	No	-	-	-	-	-	na	-	na	na	na	na	na	na	na
Q3_109	1	19984461	19994141	9680	p36.13	Duplication	3	Q3	1	1-20%	No	Singleton	Known	Yes	Yes	Yes	miR-17	Yes	Yes	3	MINOS1-NBL1;NBL1;HTR6	ex1/3	No	-	-	-	-	-	na	-	na	na	na	na	na	na	na
Q1_114	1	19985080	19994141	9061	p36.13	Duplication	3	Q1	2	1-20%	No	2-10%	Known	Yes	Yes	No		Yes	Yes	1	HTR6	ex1/3	No	-	-	-	-	-	na	-	na	na	na	na	na	na	na
Q1_115	1	20326050	20328581	2531	p36.13	Deletion	1	Q1	1	1-20%	No	Singleton	Known	No	No	No		No	No	0			No	-	-	-	-	-	na	-	na	na	na	na	na	na	na
Q2_111	1	20326050	20328581	2531	p36.13	Deletion	1	Q2	1	1-20%	No	Singleton	Known	No	No	No		No	No	0			No	-	-	-	-	-	na	-	na	na	na	na	na	na	na
Q1_116	1	21809251	21811500	2249	p36.12	Duplication	3	Q1	4	1-20%	No	2-10%	Known	No	No	No		Yes	Yes	1	NBPF3	ex14/14;ex15/15;ex15/15	No	-	-	-	-	-	na	-	na	na	na	na	na	na	na
Q2_112	1	21809251	21811500	2249	p36.12	Duplication	4	Q2	1	1-20%	No	Singleton	Known	No	No	No		Yes	Yes	1	NBPF3	ex14/14;ex15/15;ex15/15	No	-	-	-	-	-	na	-	na	na	na	na	na	na	na
Q3_110	1	21809251	21811500	2249	p36.12	Duplication	3	Q3	1	1-20%	No	Singleton	Known	No	No	No		Yes	Yes	1	NBPF3	ex14/14;ex15/15;ex15/15	No	-	-	-	-	-	na	-	na	na	na	na	na	na	na
Q3_111	1	21885575	21889506	3931	p36.12	Deletion	0	Q3	1	1-20%	No	Singleton	Known	No	Yes	No		Yes	Yes	1	ALPL	ex2/10;ex2/11,ex3/11;ex3/12,ex4/12	Yes	Type:Disease;GeneName:ALPL;Description:Hypophosphatasia, infantile, 241500 (3); Hypophosphatasia, childhood, 241510 (3); Odontohypophosphatasia, 146300 (3); Hypophosphatasia, adult, 146300 (3)	-	-	-	-	na	-	na	na	na	na	na	na	na
Q1_117	1	21887290	21889635	2345	p36.12	Deletion	0	Q1	1	1-20%	No	Singleton	Known	No	Yes	No		Yes	Yes	1	ALPL	ex3/10;ex3/11,ex4/11;ex4/12,ex5/12	Yes	Type:Disease;GeneName:ALPL;Description:Hypophosphatasia, infantile, 241500 (3); Hypophosphatasia, childhood, 241510 (3); Odontohypophosphatasia, 146300 (3); Hypophosphatasia, adult, 146300 (3)	-	-	-	-	na	-	na	na	na	na	na	na	na
Q2_113	1	21887290	21889635	2345	p36.12	Deletion	0	Q2	1	1-20%	No	Singleton	Known	No	Yes	No		Yes	Yes	1	ALPL	ex3/10;ex3/11,ex4/11;ex4/12,ex5/12	Yes	Type:Disease;GeneName:ALPL;Description:Hypophosphatasia, infantile, 241500 (3); Hypophosphatasia, childhood, 241510 (3); Odontohypophosphatasia, 146300 (3); Hypophosphatasia, adult, 146300 (3)	-	-	-	-	na	-	na	na	na	na	na	na	na
Q3_112	1	22117422	22122772	5350	p36.12	Deletion	1	Q3	2	1-20%	No	2-10%	Known	No	No	No		No	No	0			No	-	-	-	-	-	na	-	na	na	na	na	na	na	na
Q1_118	1	22120260	22122772	2512	p36.12	Deletion	1	Q1	1	1-20%	No	Singleton	Known	No	No	No		No	No	0			No	-	-	-	-	-	na	-	na	na	na	na	na	na	na
Q2_114	1	22313251	22336200	22949	p36.12	Deletion	0	Q2	1	1-20%	No	Singleton	Known	Yes	Yes	No		Yes	Yes	2	CELA3B;CELA3A	ex8/8;ex1/8,ex2/8,ex3/8,ex4/8,ex5/8,ex6/8,ex7/8	No	-	-	-	-	-	cnv_12	Genic	kgp5447611	chr1:21932469	0.553	A	Chr1:22287620	0.742021	T
Q3_113	1	22315574	22331981	16407	p36.12	Deletion	1	Q3	1	1-20%	No	Singleton	Known	Yes	Yes	No		Yes	Yes	2	CELA3B;CELA3A	ex8/8;ex1/8,ex2/8,ex3/8	No	-	-	-	-	-	cnv_12	Genic	kgp5447611	chr1:21932469	0.553	A	Chr1:22287620	0.742021	T
Q1_119	1	22330582	22334645	4063	p36.12	Deletion	1	Q1	4	1-20%	No	2-10%	Known	No	Yes	No		Yes	Yes	1	CELA3A	ex3/8,ex4/8,ex5/8,ex6/8	No	-	-	-	-	-	na	-	na	na	na	na	na	na	na
Q3_114	1	22336201	22340250	4049	p36.12	Deletion	1	Q3	3	1-20%	Yes	2-10%	Known	No	Yes	No		Yes	Yes	1	CELA3A	ex7/8,ex8/8	No	-	-	-	-	-	na	-	na	na	na	na	na	na	na
Q3_115	1	22499551	22509450	9899	p36.12	Deletion	1	Q3	1	1-20%	Yes	Singleton	Known	No	No	No		No	No	0			No	-	-	-	-	-	na	-	na	na	na	na	na	na	na
Q1_120	1	24327901	24331050	3149	p36.11	Duplication	3	Q1	4	1-20%	No	2-10%	Known	No	No	No		No	No	0			No	-	-	-	-	-	na	-	na	na	na	na	na	na	na
Q2_115	1	24328351	24331500	3149	p36.11	Duplication	3	Q2	2	1-20%	No	2-10%	Known	No	No	No		No	No	0			No	-	-	-	-	-	na	-	na	na	na	na	na	na	na
Q3_116	1	24328351	24330600	2249	p36.11	Duplication	4	Q3	1	1-20%	No	Singleton	Known	No	No	No		No	No	0			No	-	-	-	-	-	na	-	na	na	na	na	na	na	na
Q1_121	1	24333751	24338700	4949	p36.11	Duplication	4	Q1	20	>20%	No	Shared	Known	No	No	No		No	No	0			No	-	-	-	-	-	na	-	na	na	na	na	na	na	na
Q2_116	1	24333751	24338250	4499	p36.11	Duplication	4	Q2	8	>20%	No	2-10%	Known	No	No	No		No	No	0			No	-	-	-	-	-	na	-	na	na	na	na	na	na	na
Q3_117	1	24333751	24338700	4949	p36.11	Duplication	4	Q3	6	>20%	No	2-10%	Known	No	No	No		No	No	0			No	-	-	-	-	-	na	-	na	na	na	na	na	na	na
Q1_122	1	24520051	24523650	3599	p36.11	Deletion	1	Q1	26	>20%	No	Shared	Known	No	Yes	No		No	No	0			No	-	-	-	-	-	na	-	na	na	na	na	na	na	na
Q2_117	1	24520051	24523650	3599	p36.11	Deletion	1	Q2	6	>20%	No	2-10%	Known	No	Yes	No		No	No	0			No	-	-	-	-	-	na	-	na	na	na	na	na	na	na
Q3_118	1	24520051	24523650	3599	p36.11	Deletion	1	Q3	4	1-20%	No	2-10%	Known	No	Yes	No		No	No	0			No	-	-	-	-	-	na	-	na	na	na	na	na	na	na
Q1_123	1	24804451	24807600	3149	p36.11	Deletion	1	Q1	24	>20%	No	Shared	Known	No	No	No		No	No	0			No	-	-	-	-	-	na	-	na	na	na	na	na	na	na
Q2_118	1	24804451	24807600	3149	p36.11	Deletion	1	Q2	5	>20%	No	2-10%	Known	No	No	No		No	No	0			No	-	-	-	-	-	na	-	na	na	na	na	na	na	na
Q3_119	1	24804451	24807600	3149	p36.11	Deletion	1	Q3	6	>20%	No	2-10%	Known	No	No	No		No	No	0			No	-	-	-	-	-	na	-	na	na	na	na	na	na	na
Q3_120	1	24895743	24900868	5125	p36.11	Deletion	1	Q3	1	1-20%	Yes	Singleton	Known	No	Yes	No		Yes	No	1	NCMAP		No	-	-	-	-	-	na	-	na	na	na	na	na	na	na
Q1_124	1	25158687	25161509	2822	p36.11	Deletion	1	Q1	56	>20%	No	Shared	Known	No	No	No		Yes	No	1	CLIC4		No	-	-	-	-	-	na	-	na	na	na	na	na	na	na
Q2_119	1	25158687	25161509	2822	p36.11	Deletion	1	Q2	19	>20%	No	Shared	Known	No	No	No		Yes	No	1	CLIC4		No	-	-	-	-	-	na	-	na	na	na	na	na	na	na
Q3_121	1	25158687	25161509	2822	p36.11	Deletion	1	Q3	19	>20%	No	Shared	Known	No	No	No		Yes	No	1	CLIC4		No	-	-	-	-	-	na	-	na	na	na	na	na	na	na
Q1_125	1	25178401	25184026	5625	p36.11	Deletion	1	Q1	3	1-20%	No	2-10%	Known	No	Yes	No		No	No	0			No	-	-	-	-	-	cnv_13	-	rs4649005	chr1:24947948	0.13	A	Chr1:25074572	1	G
Q2_120	1	25178401	25184026	5625	p36.11	Deletion	1	Q2	1	1-20%	No	Singleton	Known	No	Yes	No		No	No	0			No	-	-	-	-	-	cnv_13	-	rs4649005	chr1:24947948	0.13	A	Chr1:25074572	1	G
Q1_126	1	25589251	25661700	72449	p36.11	Deletion	1	Q1	30	>20%	No	Shared	Known	Yes	Yes	No		Yes	Yes	1	RHD	ex1/7,ex2/7,ex3/7,ex4/7,ex5/7,ex6/7,ex7/7;ex1/10,ex2/10,ex3/10,ex4/10,ex5/10,ex6/10,ex7/10,ex8/10,ex9/10,ex10/10	No	Type:Polymorphism;GeneName:RHD;Description:[Rh-negative blood type] (3)	-	-	-	-	cnv_14	Genic	kgp11760573	chr1:25583610	0.837	G	Chr1:25561667	0.921338	A
Q3_122	1	25590151	25661250	71099	p36.11	Deletion	1	Q3	5	>20%	No	2-10%	Known	Yes	Yes	No		Yes	Yes	1	RHD	ex1/7,ex2/7,ex3/7,ex4/7,ex5/7,ex6/7,ex7/7;ex1/10,ex2/10,ex3/10,ex4/10,ex5/10,ex6/10,ex7/10,ex8/10,ex9/10,ex10/10	No	Type:Polymorphism;GeneName:RHD;Description:[Rh-negative blood type] (3)	-	-	-	-	na	-	na	na	na	na	na	na	na
Q2_121	1	25593751	25649550	55799	p36.11	Deletion	1	Q2	5	>20%	No	2-10%	Known	Yes	Yes	No		Yes	Yes	1	RHD	ex1/7,ex2/7,ex3/7,ex4/7,ex5/7,ex6/7;ex1/10,ex2/10,ex3/10,ex4/10,ex5/10,ex6/10,ex7/10,ex8/10,ex9/10	No	Type:Polymorphism;GeneName:RHD;Description:[Rh-negative blood type] (3)	-	-	-	-	na	-	na	na	na	na	na	na	na
Q1_127	1	25609951	25615350	5399	p36.11	Duplication	3	Q1	14	>20%	No	Shared	Known	No	Yes	No		Yes	Yes	1	RHD	ex2/7;ex2/10	No	Type:Polymorphism;GeneName:RHD;Description:[Rh-negative blood type] (3)	-	-	-	-	na	-	na	na	na	na	na	na	na
Q2_122	1	25609951	25615350	5399	p36.11	Duplication	4	Q2	7	>20%	No	2-10%	Known	No	Yes	No		Yes	Yes	1	RHD	ex2/7;ex2/10	No	Type:Polymorphism;GeneName:RHD;Description:[Rh-negative blood type] (3)	-	-	-	-	na	-	na	na	na	na	na	na	na
Q3_123	1	25609951	25614450	4499	p36.11	Duplication	3	Q3	2	1-20%	No	2-10%	Known	No	Yes	No		Yes	Yes	1	RHD	ex2/7;ex2/10	No	Type:Polymorphism;GeneName:RHD;Description:[Rh-negative blood type] (3)	-	-	-	-	na	-	na	na	na	na	na	na	na
Q2_123	1	25654951	25661250	6299	p36.11	Deletion	1	Q2	7	>20%	No	2-10%	Known	No	No	No		Yes	Yes	1	RHD	ex7/7;ex10/10	No	Type:Polymorphism;GeneName:RHD;Description:[Rh-negative blood type] (3)	-	-	-	-	na	-	na	na	na	na	na	na	na
Q1_128	1	25689151	25693650	4499	p36.11	Deletion	1	Q1	4	1-20%	No	2-10%	Known	No	No	No		Yes	No	1	RHCE		No	Type:Polymorphism;GeneName:RHCE;Description:[Blood group, Rhesus], 111690 (3); Rh-null disease, amorph type (3)	-	-	-	-	na	-	na	na	na	na	na	na	na
Q3_124	1	25689151	25693650	4499	p36.11	Deletion	1	Q3	1	1-20%	No	Singleton	Known	No	No	No		Yes	No	1	RHCE		No	Type:Polymorphism;GeneName:RHCE;Description:[Blood group, Rhesus], 111690 (3); Rh-null disease, amorph type (3)	-	-	-	-	na	-	na	na	na	na	na	na	na
Q1_129	1	25695001	25700400	5399	p36.11	Deletion	1	Q1	1	1-20%	No	Singleton	Known	No	Yes	No		Yes	Yes	1	RHCE	ex8/9;ex6/7;ex6/7;ex9/10	No	Type:Polymorphism;GeneName:RHCE;Description:[Blood group, Rhesus], 111690 (3); Rh-null disease, amorph type (3)	-	-	-	-	na	-	na	na	na	na	na	na	na
Q3_125	1	25695001	25700850	5849	p36.11	Deletion	1	Q3	1	1-20%	No	Singleton	Known	No	Yes	No		Yes	Yes	1	RHCE	ex8/9;ex6/7;ex6/7;ex9/10	No	Type:Polymorphism;GeneName:RHCE;Description:[Blood group, Rhesus], 111690 (3); Rh-null disease, amorph type (3)	-	-	-	-	na	-	na	na	na	na	na	na	na
Q1_130	1	25731901	25736400	4499	p36.11	Duplication	3	Q1	24	>20%	No	Shared	Known	No	Yes	No		Yes	Yes	1	RHCE	ex2/9;ex2/7;ex2/7;ex2/10	No	Type:Polymorphism;GeneName:RHCE;Description:[Blood group, Rhesus], 111690 (3); Rh-null disease, amorph type (3)	-	-	-	-	na	-	na	na	na	na	na	na	na
Q1_131	1	25731901	25735950	4049	p36.11	Deletion	0	Q1	6	>20%	No	2-10%	Known	No	Yes	No		Yes	Yes	1	RHCE	ex2/9;ex2/7;ex2/7;ex2/10	No	Type:Polymorphism;GeneName:RHCE;Description:[Blood group, Rhesus], 111690 (3); Rh-null disease, amorph type (3)	-	-	-	-	na	-	na	na	na	na	na	na	na
Q2_124	1	25731901	25736400	4499	p36.11	Duplication	3	Q2	5	>20%	No	2-10%	Known	No	Yes	No		Yes	Yes	1	RHCE	ex2/9;ex2/7;ex2/7;ex2/10	No	Type:Polymorphism;GeneName:RHCE;Description:[Blood group, Rhesus], 111690 (3); Rh-null disease, amorph type (3)	-	-	-	-	na	-	na	na	na	na	na	na	na
Q2_125	1	25731901	25735950	4049	p36.11	Deletion	0	Q2	4	1-20%	No	2-10%	Known	No	Yes	No		Yes	Yes	1	RHCE	ex2/9;ex2/7;ex2/7;ex2/10	No	Type:Polymorphism;GeneName:RHCE;Description:[Blood group, Rhesus], 111690 (3); Rh-null disease, amorph type (3)	-	-	-	-	na	-	na	na	na	na	na	na	na
Q3_126	1	25731901	25736400	4499	p36.11	Duplication	3	Q3	14	>20%	No	Shared	Known	No	Yes	No		Yes	Yes	1	RHCE	ex2/9;ex2/7;ex2/7;ex2/10	No	Type:Polymorphism;GeneName:RHCE;Description:[Blood group, Rhesus], 111690 (3); Rh-null disease, amorph type (3)	-	-	-	-	na	-	na	na	na	na	na	na	na
Q3_127	1	25732351	25735950	3599	p36.11	Deletion	0	Q3	1	1-20%	No	Singleton	Known	No	Yes	No		Yes	Yes	1	RHCE	ex2/9;ex2/7;ex2/7;ex2/10	No	Type:Polymorphism;GeneName:RHCE;Description:[Blood group, Rhesus], 111690 (3); Rh-null disease, amorph type (3)	-	-	-	-	na	-	na	na	na	na	na	na	na
Q1_132	1	26460001	26464950	4949	p36.11	Deletion	1	Q1	19	>20%	No	Shared	Known	No	Yes	No		No	No	0			No	-	-	-	-	-	na	-	na	na	na	na	na	na	na
Q2_126	1	26460001	26464950	4949	p36.11	Deletion	1	Q2	5	>20%	No	2-10%	Known	No	Yes	No		No	No	0			No	-	-	-	-	-	na	-	na	na	na	na	na	na	na
Q3_128	1	26460001	26464950	4949	p36.11	Deletion	1	Q3	8	>20%	No	2-10%	Known	No	Yes	No		No	No	0			No	-	-	-	-	-	na	-	na	na	na	na	na	na	na
Q1_133	1	26889751	26892000	2249	p36.11	Duplication	3	Q1	1	1-20%	No	Singleton	Known	No	Yes	No		Yes	No	1	RPS6KA1		No	-	-	-	-	-	na	-	na	na	na	na	na	na	na
Q2_127	1	26889751	26892000	2249	p36.11	Duplication	3	Q2	2	1-20%	No	2-10%	Known	No	Yes	No		Yes	No	1	RPS6KA1		No	-	-	-	-	-	na	-	na	na	na	na	na	na	na
Q3_129	1	26889751	26892000	2249	p36.11	Duplication	3	Q3	3	1-20%	No	2-10%	Known	No	Yes	No		Yes	No	1	RPS6KA1		No	-	-	-	-	-	na	-	na	na	na	na	na	na	na
Q3_130	1	27311925	27326862	14937	p36.11	Duplication	3	Q3	3	1-20%	Yes	2-10%	Novel	Yes	Yes	No		Yes	Yes	1	TRNP1	ex1/2,ex2/2	No	-	-	-	-	-	na	-	na	na	na	na	na	na	na
Q1_134	1	28176322	28186518	10196	p35.3	Duplication	3	Q1	2	1-20%	No	2-10%	Known	No	Yes	No		Yes	Yes	1	PPP1R8	ex6/6;ex7/7;ex7/7	No	-	-	-	-	-	na	-	na	na	na	na	na	na	na
Q2_128	1	28176322	28186518	10196	p35.3	Duplication	3	Q2	1	1-20%	No	Singleton	Known	No	Yes	No		Yes	Yes	1	PPP1R8	ex6/6;ex7/7;ex7/7	No	-	-	-	-	-	na	-	na	na	na	na	na	na	na
Q3_131	1	28176322	28186518	10196	p35.3	Duplication	3	Q3	1	1-20%	No	Singleton	Known	No	Yes	No		Yes	Yes	1	PPP1R8	ex6/6;ex7/7;ex7/7	No	-	-	-	-	-	na	-	na	na	na	na	na	na	na
Q1_135	1	28551151	28554053	2902	p35.3	Deletion	1	Q1	6	>20%	No	2-10%	Known	No	No	No		Yes	No	1	DNAJC8		No	-	-	-	-	-	na	-	na	na	na	na	na	na	na
Q2_129	1	28551151	28554053	2902	p35.3	Deletion	1	Q2	4	1-20%	No	2-10%	Known	No	No	No		Yes	No	1	DNAJC8		No	-	-	-	-	-	na	-	na	na	na	na	na	na	na
Q3_132	1	28551151	28554053	2902	p35.3	Deletion	1	Q3	4	1-20%	No	2-10%	Known	No	No	No		Yes	No	1	DNAJC8		No	-	-	-	-	-	na	-	na	na	na	na	na	na	na
Q1_136	1	29304451	29306700	2249	p35.3	Deletion	0	Q1	1	1-20%	No	Singleton	Known	No	No	No		Yes	No	1	EPB41		No	-	-	-	-	-	na	-	na	na	na	na	na	na	na
Q3_133	1	29304451	29306700	2249	p35.3	Deletion	0	Q3	1	1-20%	No	Singleton	Known	No	No	No		Yes	No	1	EPB41		No	-	-	-	-	-	na	-	na	na	na	na	na	na	na
Q3_134	1	30028141	30031331	3190	p35.3	Deletion	0	Q3	2	1-20%	Yes	2-10%	Known	No	No	No		No	No	0			No	-	-	-	-	-	na	-	na	na	na	na	na	na	na
Q3_135	1	31169701	31171950	2249	p35.2	Deletion	1	Q3	2	1-20%	Yes	2-10%	Known	No	No	No		No	No	0			No	-	-	-	-	-	na	-	na	na	na	na	na	na	na
Q1_137	1	32575501	32581800	6299	p35.1	Duplication	4	Q1	2	1-20%	Yes	2-10%	Novel	No	No	No		Yes	No	1	KPNA6		No	-	-	-	-	-	na	-	na	na	na	na	na	na	na
Q1_138	1	33476434	33478807	2373	p35.1	Deletion	1	Q1	4	1-20%	No	2-10%	Known	No	Yes	No		Yes	Yes	1	AK2	ex7/7,ex6/7;ex7/7,ex6/7;ex6/6	Yes	Type:Disease;GeneName:AK2;Description:Reticular dysgenesis, 267500 (3)	-	-	-	-	na	-	na	na	na	na	na	na	na
Q3_136	1	33476434	33478807	2373	p35.1	Deletion	1	Q3	4	1-20%	No	2-10%	Known	No	Yes	No		Yes	Yes	1	AK2	ex7/7,ex6/7;ex7/7,ex6/7;ex6/6	Yes	Type:Disease;GeneName:AK2;Description:Reticular dysgenesis, 267500 (3)	-	-	-	-	na	-	na	na	na	na	na	na	na
Q1_139	1	33611890	33618616	6726	p35.1	Deletion	1	Q1	1	1-20%	Yes	Singleton	Novel	No	Yes	No		Yes	Yes	1	TRIM62	ex5/5	No	-	-	-	-	-	na	-	na	na	na	na	na	na	na
Q3_137	1	34926094	34932600	6506	p34.3	Deletion	1	Q3	1	1-20%	Yes	Singleton	Known	No	Yes	No		No	No	0			No	-	-	-	-	-	na	-	na	na	na	na	na	na	na
Q1_140	1	35101351	35112150	10799	p34.3	Deletion	1	Q1	16	>20%	No	Shared	Known	No	No	No		No	No	0			No	-	-	-	-	-	cnv_15	-	rs12132123	chr1:35095652	0.831	A	Chr1:35116619	0.964088	A
Q2_130	1	35101351	35112150	10799	p34.3	Deletion	1	Q2	4	1-20%	No	2-10%	Known	No	No	No		No	No	0			No	-	-	-	-	-	cnv_15	-	rs12132123	chr1:35095652	0.831	A	Chr1:35116619	0.964088	A
Q3_138	1	35101351	35112150	10799	p34.3	Deletion	1	Q3	3	1-20%	No	2-10%	Known	No	No	No		No	No	0			No	-	-	-	-	-	cnv_15	-	rs12132123	chr1:35095652	0.831	A	Chr1:35116619	0.964088	A
Q3_139	1	35716931	35722109	5178	p34.3	Deletion	1	Q3	1	1-20%	Yes	Singleton	Known	No	No	No		No	No	0			No	-	-	-	-	-	na	-	na	na	na	na	na	na	na
Q3_140	1	36559621	36565584	5963	p34.3	Duplication	3	Q3	1	1-20%	No	Singleton	Known	No	Yes	No		Yes	Yes	1	COL8A2	ex2/2	Yes	Type:Disease;GeneName:COL8A2;Description:Corneal dystrophy, Fuchs endothelial, 1, 136800 (3); Corneal dystrophy polymorphous posterior, 2, 609140 (3)	-	-	-	-	na	-	na	na	na	na	na	na	na
Q1_141	1	36561924	36562203	279	p34.3	Duplication	3	Q1	1	1-20%	No	Singleton	Known	No	Yes	No		Yes	No	1	COL8A2		Yes	Type:Disease;GeneName:COL8A2;Description:Corneal dystrophy, Fuchs endothelial, 1, 136800 (3); Corneal dystrophy polymorphous posterior, 2, 609140 (3)	-	-	-	-	na	-	na	na	na	na	na	na	na
Q1_142	1	37154861	37163878	9017	p34.3	Deletion	1	Q1	2	1-20%	Yes	2-10%	Known	No	Yes	No		No	No	0			No	-	-	-	-	-	na	-	na	na	na	na	na	na	na
Q1_143	1	37423801	37426500	2699	p34.3	Deletion	1	Q1	1	1-20%	No	Singleton	Known	No	No	No		Yes	No	1	GRIK3		No	-	-	-	-	-	na	-	na	na	na	na	na	na	na
Q2_131	1	37423801	37426050	2249	p34.3	Deletion	0	Q2	1	1-20%	No	Singleton	Known	No	No	No		Yes	No	1	GRIK3		No	-	-	-	-	-	na	-	na	na	na	na	na	na	na
Q3_141	1	37423801	37426500	2699	p34.3	Deletion	0	Q3	1	1-20%	No	Singleton	Known	No	No	No		Yes	No	1	GRIK3		No	-	-	-	-	-	na	-	na	na	na	na	na	na	na
Q2_132	1	37604586	37617809	13223	p34.3	Deletion	1	Q2	1	1-20%	No	Singleton	Known	No	No	No		No	No	0			No	-	-	-	-	-	na	-	na	na	na	na	na	na	na
Q1_144	1	37610976	37617809	6833	p34.3	Deletion	1	Q1	1	1-20%	No	Singleton	Known	No	No	No		No	No	0			No	-	-	-	-	-	na	-	na	na	na	na	na	na	na
Q2_133	1	37918801	37927767	8966	p34.3	Deletion	1	Q2	2	1-20%	Yes	2-10%	Known	No	Yes	No		Yes	No	1	LOC728431		No	-	-	-	-	-	na	-	na	na	na	na	na	na	na
Q1_145	1	38978551	38984400	5849	p34.3	Deletion	1	Q1	1	1-20%	Yes	Singleton	Novel	No	Yes	No		No	No	0			No	-	-	-	-	-	na	-	na	na	na	na	na	na	na
Q1_146	1	39017843	39022811	4968	p34.3	Deletion	1	Q1	2	1-20%	No	2-10%	Novel	No	Yes	No		No	No	0			No	-	-	-	-	-	na	-	na	na	na	na	na	na	na
Q3_142	1	39017843	39022811	4968	p34.3	Deletion	1	Q3	1	1-20%	No	Singleton	Novel	No	Yes	No		No	No	0			No	-	-	-	-	-	na	-	na	na	na	na	na	na	na
Q1_147	1	39998214	40001400	3186	p34.3	Deletion	1	Q1	1	1-20%	No	Singleton	Known	No	No	No		Yes	No	1	PPIEL		No	-	-	-	-	-	na	-	na	na	na	na	na	na	na
Q2_134	1	39998214	40001400	3186	p34.3	Deletion	1	Q2	1	1-20%	No	Singleton	Known	No	No	No		Yes	No	1	PPIEL		No	-	-	-	-	-	na	-	na	na	na	na	na	na	na
Q3_143	1	39998214	40001400	3186	p34.3	Deletion	1	Q3	4	1-20%	No	2-10%	Known	No	No	No		Yes	No	1	PPIEL		No	-	-	-	-	-	na	-	na	na	na	na	na	na	na
Q3_144	1	40966651	40970571	3920	p34.2	Deletion	1	Q3	1	1-20%	Yes	Singleton	Known	No	Yes	No		No	No	0			No	-	-	-	-	-	na	-	na	na	na	na	na	na	na
Q1_148	1	41021551	41028750	7199	p34.2	Deletion	1	Q1	4	1-20%	No	2-10%	Known	No	No	No		No	No	0			No	-	-	-	-	-	cnv_16	-	kgp4346740	chr1:40951486	0.769	G	Chr1:40978471	0.865278	T
Q2_135	1	41021551	41028750	7199	p34.2	Deletion	1	Q2	1	1-20%	No	Singleton	Known	No	No	No		No	No	0			No	-	-	-	-	-	cnv_16	-	kgp4346740	chr1:40951486	0.769	G	Chr1:40978471	0.865278	T
Q3_145	1	41021551	41028750	7199	p34.2	Deletion	1	Q3	2	1-20%	No	2-10%	Known	No	No	No		No	No	0			No	-	-	-	-	-	cnv_16	-	kgp4346740	chr1:40951486	0.769	G	Chr1:40978471	0.865278	T
Q2_136	1	41326171	41380543	54372	p34.2	Duplication	3	Q2	1	1-20%	No	Singleton	Known	Yes	Yes	Yes	miR-24	Yes	Yes	1	CITED4	ex1/1	No	-	-	-	-	-	na	-	na	na	na	na	na	na	na
Q3_146	1	41346080	41380440	34360	p34.2	Duplication	3	Q3	2	1-20%	No	2-10%	Known	No	Yes	No		No	No	0			No	-	-	-	-	-	na	-	na	na	na	na	na	na	na
Q1_149	1	41346451	41380650	34199	p34.2	Duplication	3	Q1	3	1-20%	No	2-10%	Known	No	Yes	No		No	No	0			No	-	-	-	-	-	na	-	na	na	na	na	na	na	na
Q1_150	1	43693201	43696350	3149	p34.2	Deletion	0	Q1	3	1-20%	No	2-10%	Known	No	Yes	No		Yes	No	1	WDR65		No	-	-	-	-	-	na	-	na	na	na	na	na	na	na
Q2_137	1	43693651	43695900	2249	p34.2	Deletion	0	Q2	1	1-20%	No	Singleton	Known	No	Yes	No		Yes	No	1	WDR65		No	-	-	-	-	-	na	-	na	na	na	na	na	na	na
Q1_151	1	45187285	45199410	12125	p34.1	Duplication	3	Q1	1	1-20%	No	Singleton	Novel	No	Yes	No		Yes	Yes	1	C1orf228	ex7/12,ex8/12,ex9/12,ex10/12,ex11/12,ex12/12	No	-	-	-	-	-	na	-	na	na	na	na	na	na	na
Q3_147	1	45187285	45196799	9514	p34.1	Duplication	3	Q3	1	1-20%	No	Singleton	Novel	No	Yes	No		Yes	Yes	1	C1orf228	ex7/12,ex8/12,ex9/12,ex10/12,ex11/12,ex12/12	No	-	-	-	-	-	na	-	na	na	na	na	na	na	na
Q1_152	1	45259651	45262350	2699	p34.1	Duplication	4	Q1	3	1-20%	No	2-10%	Known	No	No	No		No	No	0			No	-	-	-	-	-	na	-	na	na	na	na	na	na	na
Q3_148	1	45259651	45262350	2699	p34.1	Duplication	4	Q3	1	1-20%	No	Singleton	Known	No	No	No		No	No	0			No	-	-	-	-	-	na	-	na	na	na	na	na	na	na
Q1_153	1	46198213	46207022	8809	p34.1	Duplication	3	Q1	2	1-20%	Yes	2-10%	Known	No	Yes	No		Yes	Yes	1	IPP	ex3/10;ex3/9	No	-	-	-	-	-	na	-	na	na	na	na	na	na	na
Q1_154	1	47283344	47286528	3184	p33	Deletion	1	Q1	2	1-20%	Yes	2-10%	Known	No	Yes	No		Yes	Yes	1	CYP4B1	ex10/12,ex11/12,ex12/12;ex10/12,ex11/12,ex12/12	No	-	-	-	-	-	na	-	na	na	na	na	na	na	na
Q3_149	1	47356651	47359800	3149	p33	Duplication	3	Q3	3	1-20%	No	2-10%	Known	No	No	No		Yes	No	1	CYP4Z2P		No	-	-	-	-	-	na	-	na	na	na	na	na	na	na
Q1_155	1	47357101	47359800	2699	p33	Duplication	3	Q1	2	1-20%	No	2-10%	Known	No	No	No		Yes	No	1	CYP4Z2P		No	-	-	-	-	-	na	-	na	na	na	na	na	na	na
Q1_156	1	50342401	50347350	4949	p33	Duplication	4	Q1	1	1-20%	No	Singleton	Known	No	No	No		Yes	No	1	AGBL4		No	-	-	-	-	-	na	-	na	na	na	na	na	na	na
Q2_138	1	50342401	50347350	4949	p33	Duplication	4	Q2	1	1-20%	No	Singleton	Known	No	No	No		Yes	No	1	AGBL4		No	-	-	-	-	-	na	-	na	na	na	na	na	na	na
Q3_150	1	50342401	50347350	4949	p33	Duplication	4	Q3	1	1-20%	No	Singleton	Known	No	No	No		Yes	No	1	AGBL4		No	-	-	-	-	-	na	-	na	na	na	na	na	na	na
Q2_139	1	51101101	51104498	3397	p32.3	Deletion	1	Q2	1	1-20%	Yes	Singleton	Known	No	No	No		Yes	No	1	FAF1		No	-	-	-	-	-	na	-	na	na	na	na	na	na	na
Q2_140	1	51915151	51917455	2304	p32.3	Deletion	1	Q2	1	1-20%	No	Singleton	Known	No	Yes	No		Yes	No	1	EPS15		No	-	-	-	-	-	na	-	na	na	na	na	na	na	na
Q3_151	1	51915151	51917455	2304	p32.3	Deletion	1	Q3	1	1-20%	No	Singleton	Known	No	Yes	No		Yes	No	1	EPS15		No	-	-	-	-	-	na	-	na	na	na	na	na	na	na
Q1_157	1	53025301	53027550	2249	p32.3	Deletion	1	Q1	2	1-20%	No	2-10%	Known	No	No	No		No	No	0			No	-	-	-	-	-	na	-	na	na	na	na	na	na	na
Q2_141	1	53025301	53027550	2249	p32.3	Deletion	1	Q2	1	1-20%	No	Singleton	Known	No	No	No		No	No	0			No	-	-	-	-	-	na	-	na	na	na	na	na	na	na
Q1_158	1	53551065	53553754	2689	p32.3	Duplication	4	Q1	1	1-20%	Yes	Singleton	Known	No	Yes	Yes	miR-124/506;miR-186;miR-155	Yes	Yes	2	SLC1A7;PODN	ex11/11	No	-	-	-	-	-	na	-	na	na	na	na	na	na	na
Q2_142	1	53561469	53565003	3534	p32.3	Deletion	1	Q2	1	1-20%	No	Singleton	Known	No	No	No		Yes	No	1	SLC1A7		No	-	-	-	-	-	na	-	na	na	na	na	na	na	na
Q1_159	1	53562010	53564905	2895	p32.3	Deletion	1	Q1	1	1-20%	No	Singleton	Known	No	No	No		Yes	No	1	SLC1A7		No	-	-	-	-	-	na	-	na	na	na	na	na	na	na
Q1_160	1	53593651	53596350	2699	p32.3	Deletion	0	Q1	12	>20%	No	Shared	Known	No	No	No		Yes	No	1	SLC1A7		No	-	-	-	-	-	na	-	na	na	na	na	na	na	na
Q2_143	1	53593651	53596350	2699	p32.3	Deletion	1	Q2	3	1-20%	No	2-10%	Known	No	No	No		Yes	No	1	SLC1A7		No	-	-	-	-	-	na	-	na	na	na	na	na	na	na
Q1_161	1	53924150	53931354	7204	p32.3	Duplication	3	Q1	1	1-20%	Yes	Singleton	Known	Yes	Yes	No		Yes	Yes	1	DMRTB1	ex1/4,ex2/4,ex3/4	No	-	-	-	-	-	na	-	na	na	na	na	na	na	na
Q3_152	1	54244351	54247950	3599	p32.3	Deletion	1	Q3	4	1-20%	Yes	2-10%	Known	No	Yes	No		Yes	No	1	NDC1		No	-	-	-	-	-	na	-	na	na	na	na	na	na	na
Q1_162	1	54690037	54707611	17574	p32.3	Duplication	3	Q1	6	>20%	No	2-10%	Novel	Yes	Yes	Yes	miR-145;miR-203;miR-137;miR-25/32/92/92ab/363/367;miR-448;miR-153	Yes	Yes	2	SSBP3;C1orf191	ex17/17,ex16/17,ex15/17,ex14/17,ex13/17,ex12/17,ex11/17;ex18/18,ex17/18,ex16/18,ex15/18,ex14/18,ex13/18,ex12/18;ex17/17,ex16/17,ex15/17,ex14/17,ex13/17,ex12/17,ex11/17	No	-	-	-	-	-	na	-	na	na	na	na	na	na	na
Q2_144	1	54690642	54707611	16969	p32.3	Duplication	3	Q2	4	1-20%	No	2-10%	Novel	Yes	Yes	Yes	miR-145;miR-203;miR-137;miR-25/32/92/92ab/363/367;miR-448;miR-153	Yes	Yes	2	SSBP3;C1orf191	ex17/17,ex16/17,ex15/17,ex14/17,ex13/17,ex12/17,ex11/17;ex18/18,ex17/18,ex16/18,ex15/18,ex14/18,ex13/18,ex12/18;ex17/17,ex16/17,ex15/17,ex14/17,ex13/17,ex12/17,ex11/17	No	-	-	-	-	-	na	-	na	na	na	na	na	na	na
Q3_153	1	54703702	54704629	927	p32.3	Duplication	3	Q3	2	1-20%	No	2-10%	Novel	No	No	No		Yes	No	2	SSBP3;C1orf191		No	-	-	-	-	-	na	-	na	na	na	na	na	na	na
Q1_163	1	54894099	54897519	3420	p32.3	Deletion	0	Q1	2	1-20%	No	2-10%	Known	No	No	No		No	No	0			No	-	-	-	-	-	na	-	na	na	na	na	na	na	na
Q2_145	1	54894151	54897300	3149	p32.3	Deletion	1	Q2	1	1-20%	No	Singleton	Known	No	No	No		No	No	0			No	-	-	-	-	-	na	-	na	na	na	na	na	na	na
Q1_164	1	55092151	55095750	3599	p32.3	Duplication	3	Q1	25	>20%	No	Shared	Known	No	No	No		Yes	No	1	ACOT11		No	-	-	-	-	-	na	-	na	na	na	na	na	na	na
Q1_165	1	55092151	55095966	3815	p32.3	Deletion	1	Q1	29	>20%	No	Shared	Known	No	No	No		Yes	No	1	ACOT11		No	-	-	-	-	-	na	-	na	na	na	na	na	na	na
Q2_146	1	55092151	55095750	3599	p32.3	Duplication	4	Q2	5	>20%	No	2-10%	Known	No	No	No		Yes	No	1	ACOT11		No	-	-	-	-	-	na	-	na	na	na	na	na	na	na
Q2_147	1	55092151	55095966	3815	p32.3	Deletion	1	Q2	13	>20%	No	Shared	Known	No	No	No		Yes	No	1	ACOT11		No	-	-	-	-	-	na	-	na	na	na	na	na	na	na
Q3_154	1	55092151	55096200	4049	p32.3	Duplication	3	Q3	9	>20%	No	2-10%	Known	No	No	No		Yes	No	1	ACOT11		No	-	-	-	-	-	na	-	na	na	na	na	na	na	na
Q3_155	1	55092151	55095966	3815	p32.3	Deletion	1	Q3	10	>20%	No	2-10%	Known	No	No	No		Yes	No	1	ACOT11		No	-	-	-	-	-	na	-	na	na	na	na	na	na	na
Q3_156	1	55851301	55854900	3599	p32.3	Deletion	1	Q3	1	1-20%	No	Singleton	Known	No	No	No		No	No	0			No	-	-	-	-	-	na	-	na	na	na	na	na	na	na
Q1_166	1	55851751	55855350	3599	p32.3	Deletion	1	Q1	1	1-20%	No	Singleton	Known	No	No	No		No	No	0			No	-	-	-	-	-	na	-	na	na	na	na	na	na	na
Q1_167	1	56831106	56834961	3855	p32.2	Deletion	1	Q1	49	>20%	No	Shared	Known	No	No	No		No	No	0			No	-	-	-	-	-	na	-	na	na	na	na	na	na	na
Q2_148	1	56831106	56834961	3855	p32.2	Deletion	1	Q2	14	>20%	No	Shared	Known	No	No	No		No	No	0			No	-	-	-	-	-	na	-	na	na	na	na	na	na	na
Q3_157	1	56831106	56834961	3855	p32.2	Deletion	1	Q3	14	>20%	No	Shared	Known	No	No	No		No	No	0			No	-	-	-	-	-	na	-	na	na	na	na	na	na	na
Q2_149	1	56915551	56924234	8683	p32.2	Deletion	1	Q2	1	1-20%	Yes	Singleton	Novel	No	Yes	No		No	No	0			No	-	-	-	-	-	na	-	na	na	na	na	na	na	na
Q1_168	1	58085780	58094811	9031	p32.2	Deletion	1	Q1	1	1-20%	No	Singleton	Known	No	No	No		Yes	No	1	DAB1		No	-	-	-	-	-	cnv_17	Genic	kgp15694613	chr1:58016652	0.321	A	Chr1:57892654	0.489474	T
Q3_158	1	58085780	58094811	9031	p32.2	Deletion	1	Q3	2	1-20%	No	2-10%	Known	No	No	No		Yes	No	1	DAB1		No	-	-	-	-	-	cnv_17	Genic	kgp15694613	chr1:58016652	0.321	A	Chr1:57892654	0.489474	T
Q2_150	1	58086456	58094811	8355	p32.2	Deletion	1	Q2	1	1-20%	No	Singleton	Known	No	No	No		Yes	No	1	DAB1		No	-	-	-	-	-	cnv_17	Genic	kgp15694613	chr1:58016652	0.321	A	Chr1:57892654	0.489474	T
Q1_169	1	60046651	60050700	4049	p32.1	Deletion	1	Q1	5	1-20%	No	2-10%	Known	No	Yes	No		Yes	No	1	FGGY		No	-	-	-	-	-	na	-	na	na	na	na	na	na	na
Q2_151	1	60046651	60051150	4499	p32.1	Deletion	0	Q2	2	1-20%	No	2-10%	Known	No	Yes	No		Yes	No	1	FGGY		No	-	-	-	-	-	na	-	na	na	na	na	na	na	na
Q3_159	1	60046651	60050700	4049	p32.1	Deletion	1	Q3	5	>20%	No	2-10%	Known	No	Yes	No		Yes	No	1	FGGY		No	-	-	-	-	-	na	-	na	na	na	na	na	na	na
Q1_170	1	61755301	61758000	2699	p31.3	Deletion	0	Q1	1	1-20%	Yes	Singleton	Novel	No	Yes	No		Yes	No	1	NFIA		No	-	-	-	-	-	na	-	na	na	na	na	na	na	na
Q1_171	1	62081551	62085150	3599	p31.3	Deletion	1	Q1	7	>20%	No	2-10%	Known	No	Yes	No		No	No	0			No	-	-	-	-	-	na	-	na	na	na	na	na	na	na
Q2_152	1	62082001	62085150	3149	p31.3	Deletion	1	Q2	2	1-20%	No	2-10%	Known	No	Yes	No		No	No	0			No	-	-	-	-	-	na	-	na	na	na	na	na	na	na
Q3_160	1	62082001	62084700	2699	p31.3	Deletion	1	Q3	3	1-20%	No	2-10%	Known	No	Yes	No		No	No	0			No	-	-	-	-	-	na	-	na	na	na	na	na	na	na
Q1_172	1	62113051	62119800	6749	p31.3	Deletion	1	Q1	23	>20%	No	Shared	Known	Yes	Yes	No		No	No	0			No	-	-	-	-	-	cnv_18	-	kgp3441222	chr1:62125444	1	A	Chr1:62123754	1	C
Q2_153	1	62113051	62119520	6469	p31.3	Deletion	1	Q2	3	1-20%	No	2-10%	Known	Yes	Yes	No		No	No	0			No	-	-	-	-	-	cnv_18	-	kgp3441222	chr1:62125444	1	A	Chr1:62123754	1	C
Q3_161	1	62113413	62119520	6107	p31.3	Deletion	1	Q3	3	1-20%	No	2-10%	Known	Yes	Yes	No		No	No	0			No	-	-	-	-	-	na	-	na	na	na	na	na	na	na
Q1_173	1	62654401	62657155	2754	p31.3	Deletion	1	Q1	2	1-20%	Yes	2-10%	Known	No	No	No		No	No	0			No	-	-	-	-	-	na	-	na	na	na	na	na	na	na
Q1_174	1	63705356	63708146	2790	p31.3	Deletion	1	Q1	33	>20%	No	Shared	Known	No	No	No		Yes	No	1	LINC00466		No	-	-	-	-	-	na	-	na	na	na	na	na	na	na
Q2_154	1	63705356	63708146	2790	p31.3	Deletion	1	Q2	13	>20%	No	Shared	Known	No	No	No		Yes	No	1	LINC00466		No	-	-	-	-	-	na	-	na	na	na	na	na	na	na
Q3_162	1	63705356	63708146	2790	p31.3	Deletion	1	Q3	8	>20%	No	2-10%	Known	No	No	No		Yes	No	1	LINC00466		No	-	-	-	-	-	na	-	na	na	na	na	na	na	na
Q1_175	1	64839151	64851750	12599	p31.3	Deletion	1	Q1	2	1-20%	No	2-10%	Known	No	Yes	No		No	No	0			No	-	-	-	-	-	cnv_19	-	kgp9532137	chr1:64838198	1	A	Chr1:64831121	1	C
Q3_163	1	64839151	64851750	12599	p31.3	Deletion	1	Q3	2	1-20%	No	2-10%	Known	No	Yes	No		No	No	0			No	-	-	-	-	-	cnv_19	-	kgp9532137	chr1:64838198	1	A	Chr1:64831121	1	C
Q1_176	1	65926663	65938261	11598	p31.3	Deletion	1	Q1	1	1-20%	Yes	Singleton	Known	No	Yes	No		Yes	No	1	LEPR		No	-	-	-	-	-	na	-	na	na	na	na	na	na	na
Q1_177	1	66024173	66030267	6094	p31.3	Deletion	1	Q1	15	>20%	No	Shared	Known	No	No	No		Yes	No	1	LEPR		No	-	-	-	-	-	cnv_20	Genic	rs12059300	chr1:66047072	0.818	A	Chr1:66037481	1	T
Q2_155	1	66024173	66030267	6094	p31.3	Deletion	1	Q2	9	>20%	No	2-10%	Known	No	No	No		Yes	No	1	LEPR		No	-	-	-	-	-	cnv_20	Genic	rs12059300	chr1:66047072	0.818	A	Chr1:66037481	1	T
Q3_164	1	66024173	66030267	6094	p31.3	Deletion	1	Q3	10	>20%	No	2-10%	Known	No	No	No		Yes	No	1	LEPR		No	-	-	-	-	-	cnv_20	Genic	rs12059300	chr1:66047072	0.818	A	Chr1:66037481	1	T
Q3_165	1	66040651	66043902	3251	p31.3	Deletion	1	Q3	3	1-20%	Yes	2-10%	Known	No	No	No		Yes	No	1	LEPR		No	-	-	-	-	-	na	-	na	na	na	na	na	na	na
Q1_178	1	68626601	68629001	2400	p31.3	Duplication	3	Q1	2	1-20%	No	2-10%	Novel	No	No	No		Yes	No	2	WLS;GNG12-AS1		No	-	-	-	-	-	na	-	na	na	na	na	na	na	na
Q2_156	1	68626601	68629001	2400	p31.3	Duplication	3	Q2	1	1-20%	No	Singleton	Novel	No	No	No		Yes	No	2	WLS;GNG12-AS1		No	-	-	-	-	-	na	-	na	na	na	na	na	na	na
Q3_166	1	68626601	68628951	2350	p31.3	Duplication	3	Q3	1	1-20%	No	Singleton	Novel	No	No	No		Yes	No	2	WLS;GNG12-AS1		No	-	-	-	-	-	na	-	na	na	na	na	na	na	na
Q1_179	1	71237251	71240400	3149	p31.1	Deletion	1	Q1	3	1-20%	No	2-10%	Known	No	No	No		No	No	0			No	-	-	-	-	-	na	-	na	na	na	na	na	na	na
Q3_167	1	71237251	71240400	3149	p31.1	Deletion	1	Q3	5	>20%	No	2-10%	Known	No	No	No		No	No	0			No	-	-	-	-	-	na	-	na	na	na	na	na	na	na
Q3_168	1	71487001	71490150	3149	p31.1	Deletion	1	Q3	2	1-20%	Yes	2-10%	Known	No	Yes	No		Yes	No	1	PTGER3		No	-	-	-	-	-	na	-	na	na	na	na	na	na	na
Q1_180	1	72755101	72764100	8999	p31.1	Deletion	1	Q1	12	>20%	No	Shared	Known	No	Yes	No		No	No	0			No	-	-	-	-	-	cnv_21	-	kgp8579079	chr1:72750470	1	A	Chr1:72750470	1	A
Q3_169	1	72755101	72764100	8999	p31.1	Deletion	1	Q3	2	1-20%	No	2-10%	Known	No	Yes	No		No	No	0			No	-	-	-	-	-	cnv_21	-	kgp8579079	chr1:72750470	1	A	Chr1:72750470	1	A
Q2_157	1	72755551	72764100	8549	p31.1	Deletion	1	Q2	1	1-20%	No	Singleton	Known	No	Yes	No		No	No	0			No	-	-	-	-	-	cnv_21	-	kgp8579079	chr1:72750470	1	A	Chr1:72750470	1	A
Q1_181	1	72764101	72811800	47699	p31.1	Duplication	4	Q1	21	>20%	No	Shared	Known	No	Yes	No		No	No	0			No	-	-	-	-	-	na	-	na	na	na	na	na	na	na
Q3_170	1	72765901	72813600	47699	p31.1	Duplication	4	Q3	8	>20%	No	2-10%	Known	No	Yes	No		No	No	0			No	-	-	-	-	-	na	-	na	na	na	na	na	na	na
Q1_182	1	72766351	72811800	45449	p31.1	Deletion	0	Q1	33	>20%	No	Shared	Known	No	Yes	No		No	No	0			No	-	-	-	-	-	cnv_22	-	kgp11134780	chr1:72751134	0.418	A	Chr1:72766325	0.944952	A
Q2_158	1	72766351	72811800	45449	p31.1	Deletion	0	Q2	8	>20%	No	2-10%	Known	No	Yes	No		No	No	0			No	-	-	-	-	-	cnv_22	-	kgp11134780	chr1:72751134	0.418	A	Chr1:72766325	0.944952	A
Q3_171	1	72766351	72811800	45449	p31.1	Deletion	0	Q3	12	>20%	No	Shared	Known	No	Yes	No		No	No	0			No	-	-	-	-	-	cnv_22	-	kgp11134780	chr1:72751134	0.418	A	Chr1:72766325	0.944952	A
Q2_159	1	72767251	72810450	43199	p31.1	Duplication	4	Q2	12	>20%	No	Shared	Known	No	Yes	No		No	No	0			No	-	-	-	-	-	na	-	na	na	na	na	na	na	na
Q1_183	1	73450351	73458450	8099	p31.1	Duplication	3	Q1	3	1-20%	No	2-10%	Novel	No	Yes	No		No	No	0			No	-	-	-	-	-	na	-	na	na	na	na	na	na	na
Q3_172	1	73451051	73453301	2250	p31.1	Duplication	3	Q3	1	1-20%	No	Singleton	Novel	No	Yes	No		No	No	0			No	-	-	-	-	-	na	-	na	na	na	na	na	na	na
Q3_173	1	75534658	75539882	5224	p31.1	Deletion	1	Q3	1	1-20%	Yes	Singleton	Known	No	No	No		No	No	0			No	-	-	-	-	-	na	-	na	na	na	na	na	na	na
Q1_184	1	75843001	75848850	5849	p31.1	Duplication	4	Q1	10	>20%	No	2-10%	Known	No	No	No		Yes	No	1	SLC44A5		No	-	-	-	-	-	na	-	na	na	na	na	na	na	na
Q2_160	1	75843001	75848400	5399	p31.1	Duplication	4	Q2	8	>20%	No	2-10%	Known	No	No	No		Yes	No	1	SLC44A5		No	-	-	-	-	-	na	-	na	na	na	na	na	na	na
Q3_174	1	75843451	75848400	4949	p31.1	Duplication	4	Q3	5	>20%	No	2-10%	Known	No	No	No		Yes	No	1	SLC44A5		No	-	-	-	-	-	na	-	na	na	na	na	na	na	na
Q1_185	1	78649201	78653700	4499	p31.1	Deletion	1	Q1	1	1-20%	No	Singleton	Known	No	No	No		No	No	0			No	-	-	-	-	-	na	-	na	na	na	na	na	na	na
Q3_175	1	78649201	78654150	4949	p31.1	Deletion	1	Q3	4	1-20%	No	2-10%	Known	No	No	No		No	No	0			No	-	-	-	-	-	na	-	na	na	na	na	na	na	na
Q3_176	1	78833701	78835950	2249	p31.1	Deletion	1	Q3	3	1-20%	Yes	2-10%	Known	No	Yes	No		Yes	No	1	MGC27382		No	-	-	-	-	-	na	-	na	na	na	na	na	na	na
Q1_186	1	79393501	79399526	6025	p31.1	Deletion	1	Q1	1	1-20%	No	Singleton	Known	No	Yes	No		Yes	No	1	ELTD1		No	-	-	-	-	-	na	-	na	na	na	na	na	na	na
Q3_177	1	79393501	79399526	6025	p31.1	Deletion	1	Q3	2	1-20%	No	2-10%	Known	No	Yes	No		Yes	No	1	ELTD1		No	-	-	-	-	-	na	-	na	na	na	na	na	na	na
Q1_187	1	79967251	79971857	4606	p31.1	Deletion	1	Q1	1	1-20%	Yes	Singleton	Known	No	Yes	No		No	No	0			No	-	-	-	-	-	na	-	na	na	na	na	na	na	na
Q2_161	1	80115001	80117281	2280	p31.1	Deletion	1	Q2	1	1-20%	No	Singleton	Known	No	Yes	No		No	No	0			No	-	-	-	-	-	na	-	na	na	na	na	na	na	na
Q3_178	1	80115001	80117281	2280	p31.1	Deletion	1	Q3	2	1-20%	No	2-10%	Known	No	Yes	No		No	No	0			No	-	-	-	-	-	na	-	na	na	na	na	na	na	na
Q1_188	1	80220601	80223300	2699	p31.1	Deletion	1	Q1	4	1-20%	No	2-10%	Known	No	No	No		No	No	0			No	-	-	-	-	-	na	-	na	na	na	na	na	na	na
Q3_179	1	80220601	80223300	2699	p31.1	Deletion	1	Q3	1	1-20%	No	Singleton	Known	No	No	No		No	No	0			No	-	-	-	-	-	na	-	na	na	na	na	na	na	na
Q1_189	1	81404757	81410948	6191	p31.1	Deletion	1	Q1	46	>20%	No	Shared	Known	No	No	No		No	No	0			No	-	-	-	-	-	cnv_23	-	kgp529459	chr1:81374918	0.221	A	Chr1:81403115	0.263204	A
Q2_162	1	81404757	81410948	6191	p31.1	Deletion	1	Q2	14	>20%	No	Shared	Known	No	No	No		No	No	0			No	-	-	-	-	-	cnv_23	-	kgp529459	chr1:81374918	0.221	A	Chr1:81403115	0.263204	A
Q3_180	1	81404757	81410948	6191	p31.1	Deletion	1	Q3	18	>20%	No	Shared	Known	No	No	No		No	No	0			No	-	-	-	-	-	cnv_23	-	kgp529459	chr1:81374918	0.221	A	Chr1:81403115	0.263204	A
Q1_190	1	81408151	81416700	8549	p31.1	Duplication	3	Q1	5	1-20%	No	2-10%	Known	No	No	No		No	No	0			No	-	-	-	-	-	na	-	na	na	na	na	na	na	na
Q2_163	1	81408151	81416700	8549	p31.1	Duplication	3	Q2	8	>20%	No	2-10%	Known	No	No	No		No	No	0			No	-	-	-	-	-	na	-	na	na	na	na	na	na	na
Q3_181	1	81408151	81416700	8549	p31.1	Duplication	3	Q3	3	1-20%	No	2-10%	Known	No	No	No		No	No	0			No	-	-	-	-	-	na	-	na	na	na	na	na	na	na
Q1_191	1	83830396	83834275	3879	p31.1	Deletion	1	Q1	3	1-20%	No	2-10%	Known	No	Yes	No		No	No	0			No	-	-	-	-	-	na	-	na	na	na	na	na	na	na
Q2_164	1	83830396	83834275	3879	p31.1	Deletion	1	Q2	1	1-20%	No	Singleton	Known	No	Yes	No		No	No	0			No	-	-	-	-	-	na	-	na	na	na	na	na	na	na
Q1_192	1	84517925	84524629	6704	p31.1	Deletion	1	Q1	42	>20%	No	Shared	Known	No	No	No		No	No	0			No	-	-	-	-	-	cnv_24	-	rs670564	chr1:84514988	0.339	G	Chr1:84525789	0.560071	T
Q2_165	1	84517925	84524629	6704	p31.1	Deletion	1	Q2	16	>20%	No	Shared	Known	No	No	No		No	No	0			No	-	-	-	-	-	cnv_24	-	rs670564	chr1:84514988	0.339	G	Chr1:84525789	0.560071	T
Q3_182	1	84517925	84524629	6704	p31.1	Deletion	1	Q3	19	>20%	No	Shared	Known	No	No	No		No	No	0			No	-	-	-	-	-	cnv_24	-	rs670564	chr1:84514988	0.339	G	Chr1:84525789	0.560071	T
Q3_183	1	84711601	84716100	4499	p31.1	Deletion	1	Q3	6	>20%	No	2-10%	Known	No	No	No		No	No	0			No	-	-	-	-	-	na	-	na	na	na	na	na	na	na
Q1_193	1	84712007	84716100	4093	p31.1	Deletion	1	Q1	7	>20%	No	2-10%	Known	No	No	No		No	No	0			No	-	-	-	-	-	na	-	na	na	na	na	na	na	na
Q2_166	1	84712007	84716100	4093	p31.1	Deletion	1	Q2	3	1-20%	No	2-10%	Known	No	No	No		No	No	0			No	-	-	-	-	-	na	-	na	na	na	na	na	na	na
Q2_167	1	86400451	86404538	4087	p22.3	Deletion	1	Q2	8	>20%	No	2-10%	Known	No	Yes	No		Yes	No	1	COL24A1		No	-	-	-	-	-	na	-	na	na	na	na	na	na	na
Q3_184	1	86400451	86404538	4087	p22.3	Deletion	1	Q3	6	>20%	No	2-10%	Known	No	Yes	No		Yes	No	1	COL24A1		No	-	-	-	-	-	na	-	na	na	na	na	na	na	na
Q1_194	1	86400853	86404538	3685	p22.3	Deletion	1	Q1	12	>20%	No	Shared	Known	No	Yes	No		Yes	No	1	COL24A1		No	-	-	-	-	-	na	-	na	na	na	na	na	na	na
Q1_195	1	86680725	86683023	2298	p22.3	Deletion	1	Q1	16	>20%	No	Shared	Known	No	No	No		No	No	0			No	-	-	-	-	-	na	-	na	na	na	na	na	na	na
Q3_185	1	86680725	86683023	2298	p22.3	Deletion	1	Q3	4	1-20%	No	2-10%	Known	No	No	No		No	No	0			No	-	-	-	-	-	na	-	na	na	na	na	na	na	na
Q1_196	1	89475751	89478900	3149	p22.2	Deletion	1	Q1	18	>20%	No	Shared	Known	No	Yes	No		Yes	Yes	1	GBP3	ex8/11,ex7/11,ex6/11	No	-	-	-	-	-	na	-	na	na	na	na	na	na	na
Q2_168	1	89475751	89478624	2873	p22.2	Deletion	1	Q2	9	>20%	No	2-10%	Known	No	Yes	No		Yes	Yes	1	GBP3	ex8/11,ex7/11	No	-	-	-	-	-	na	-	na	na	na	na	na	na	na
Q3_186	1	89475751	89478624	2873	p22.2	Deletion	1	Q3	6	>20%	No	2-10%	Known	No	Yes	No		Yes	Yes	1	GBP3	ex8/11,ex7/11	No	-	-	-	-	-	na	-	na	na	na	na	na	na	na
Q1_197	1	89823601	89828100	4499	p22.2	Deletion	1	Q1	2	1-20%	Yes	2-10%	Novel	No	No	No		No	No	0			No	-	-	-	-	-	na	-	na	na	na	na	na	na	na
Q1_198	1	90547201	90557550	10349	p22.2	Deletion	1	Q1	2	1-20%	Yes	2-10%	Novel	No	Yes	No		No	No	0			No	-	-	-	-	-	na	-	na	na	na	na	na	na	na
Q1_199	1	91923751	91926000	2249	p22.2	Duplication	3	Q1	1	1-20%	No	Singleton	Novel	No	No	No		No	No	0			No	-	-	-	-	-	na	-	na	na	na	na	na	na	na
Q3_187	1	91923751	91926000	2249	p22.2	Duplication	3	Q3	1	1-20%	No	Singleton	Novel	No	No	No		No	No	0			No	-	-	-	-	-	na	-	na	na	na	na	na	na	na
Q3_188	1	93028096	93031505	3409	p22.1	Deletion	1	Q3	2	1-20%	Yes	2-10%	Known	No	Yes	No		Yes	Yes	1	EVI5	ex17/18	No	-	-	-	-	-	na	-	na	na	na	na	na	na	na
Q1_200	1	93031525	93033930	2405	p22.1	Deletion	1	Q1	2	1-20%	Yes	2-10%	Known	No	No	No		Yes	No	1	EVI5		No	-	-	-	-	-	na	-	na	na	na	na	na	na	na
Q1_201	1	94288051	94291200	3149	p22.1	Duplication	3	Q1	14	>20%	No	Shared	Known	No	Yes	No		Yes	No	1	BCAR3		No	-	-	-	-	-	na	-	na	na	na	na	na	na	na
Q2_169	1	94288051	94291200	3149	p22.1	Duplication	3	Q2	7	>20%	No	2-10%	Known	No	Yes	No		Yes	No	1	BCAR3		No	-	-	-	-	-	na	-	na	na	na	na	na	na	na
Q3_189	1	94288051	94291200	3149	p22.1	Duplication	3	Q3	10	>20%	No	2-10%	Known	No	Yes	No		Yes	No	1	BCAR3		No	-	-	-	-	-	na	-	na	na	na	na	na	na	na
Q1_202	1	94288372	94291256	2884	p22.1	Deletion	1	Q1	42	>20%	No	Shared	Known	No	Yes	No		Yes	No	1	BCAR3		No	-	-	-	-	-	na	-	na	na	na	na	na	na	na
Q2_170	1	94288372	94291256	2884	p22.1	Deletion	1	Q2	13	>20%	No	Shared	Known	No	Yes	No		Yes	No	1	BCAR3		No	-	-	-	-	-	na	-	na	na	na	na	na	na	na
Q3_190	1	94288372	94291256	2884	p22.1	Deletion	1	Q3	9	>20%	No	2-10%	Known	No	Yes	No		Yes	No	1	BCAR3		No	-	-	-	-	-	na	-	na	na	na	na	na	na	na
Q3_191	1	95129101	95155200	26099	p21.3	Deletion	0	Q3	2	1-20%	Yes	2-10%	Known	No	Yes	No		No	No	0			No	-	-	-	-	-	na	-	na	na	na	na	na	na	na
Q1_203	1	98698451	98705979	7528	p21.3	Deletion	1	Q1	1	1-20%	No	Singleton	Known	No	No	No		Yes	No	1	LOC729987		No	-	-	-	-	-	na	-	na	na	na	na	na	na	na
Q3_192	1	98698451	98705979	7528	p21.3	Deletion	1	Q3	2	1-20%	No	2-10%	Known	No	No	No		Yes	No	1	LOC729987		No	-	-	-	-	-	na	-	na	na	na	na	na	na	na
Q1_204	1	99404551	99407700	3149	p21.3	Deletion	1	Q1	3	1-20%	No	2-10%	Known	No	Yes	No		Yes	No	1	LPPR5		No	-	-	-	-	-	na	-	na	na	na	na	na	na	na
Q2_171	1	99404551	99407700	3149	p21.3	Deletion	1	Q2	2	1-20%	No	2-10%	Known	No	Yes	No		Yes	No	1	LPPR5		No	-	-	-	-	-	na	-	na	na	na	na	na	na	na
Q3_193	1	99881804	99888750	6946	p21.2	Deletion	1	Q3	1	1-20%	Yes	Singleton	Novel	No	Yes	No		No	No	0			No	-	-	-	-	-	na	-	na	na	na	na	na	na	na
Q1_205	1	101002833	101007055	4222	p21.2	Duplication	3	Q1	17	>20%	No	Shared	Known	Yes	Yes	Yes	miR-320/320abcd;miR-33/33ab;miR-28/28;miR-137	Yes	Yes	1	GPR88	ex1/2,ex2/2	No	-	-	-	-	-	na	-	na	na	na	na	na	na	na
Q2_172	1	101005855	101007055	1200	p21.2	Duplication	3	Q2	5	>20%	No	2-10%	Known	No	Yes	Yes	miR-320/320abcd;miR-33/33ab;miR-28/28;miR-137	Yes	No	1	GPR88		No	-	-	-	-	-	na	-	na	na	na	na	na	na	na
Q3_194	1	101005855	101007055	1200	p21.2	Duplication	4	Q3	3	1-20%	No	2-10%	Known	No	Yes	Yes	miR-320/320abcd;miR-33/33ab;miR-28/28;miR-137	Yes	No	1	GPR88		No	-	-	-	-	-	na	-	na	na	na	na	na	na	na
Q1_206	1	101695051	101697776	2725	p21.2	Deletion	1	Q1	2	1-20%	No	2-10%	Known	No	No	No		No	No	0			No	-	-	-	-	-	na	-	na	na	na	na	na	na	na
Q2_173	1	101695051	101697776	2725	p21.2	Deletion	1	Q2	3	1-20%	No	2-10%	Known	No	No	No		No	No	0			No	-	-	-	-	-	na	-	na	na	na	na	na	na	na
Q3_195	1	101695342	101697776	2434	p21.2	Deletion	1	Q3	1	1-20%	No	Singleton	Known	No	No	No		No	No	0			No	-	-	-	-	-	na	-	na	na	na	na	na	na	na
Q3_196	1	102321424	102326924	5500	p21.1	Deletion	1	Q3	1	1-20%	Yes	Singleton	Known	No	Yes	No		Yes	No	1	OLFM3		No	-	-	-	-	-	na	-	na	na	na	na	na	na	na
Q3_197	1	104101101	104303700	202599	p21.1	Duplication	3	Q3	12	>20%	No	Shared	Known	Yes	Yes	No		Yes	Yes	6	AMY1B;AMY1A;AMY1C;AMY2A;AMY2B;ACTG1P4	ex1/11,ex2/11,ex3/11,ex4/11,ex5/11,ex6/11,ex7/11,ex8/11,ex9/11,ex10/11,ex11/11;ex1/11,ex2/11,ex3/11,ex4/11,ex5/11,ex6/11,ex7/11,ex8/11,ex9/11,ex10/11,ex11/11;ex1/11,ex2/11,ex3/11,ex4/11,ex5/11,ex6/11,ex7/11,ex8/11,ex9/11,ex10/11,ex11/11;ex1/11,ex2/11,ex3/11,ex4/11,ex5/11,ex6/11,ex7/11,ex8/11,ex9/11,ex10/11,ex11/11;ex1/10,ex2/10,ex3/10,ex4/10,ex5/10,ex6/10,ex7/10,ex8/10,ex9/10,ex10/10;ex2/12,ex3/1…	No	-	-	-	-	-	na	-	na	na	na	na	na	na	na
Q2_174	1	104103201	104303250	200049	p21.1	Duplication	4	Q2	8	>20%	No	2-10%	Known	Yes	Yes	No		Yes	Yes	6	AMY1B;AMY1A;AMY1C;AMY2A;AMY2B;ACTG1P4	ex1/11,ex2/11,ex3/11,ex4/11,ex5/11,ex6/11,ex7/11,ex8/11,ex9/11,ex10/11,ex11/11;ex1/11,ex2/11,ex3/11,ex4/11,ex5/11,ex6/11,ex7/11,ex8/11,ex9/11,ex10/11,ex11/11;ex1/11,ex2/11,ex3/11,ex4/11,ex5/11,ex6/11,ex7/11,ex8/11,ex9/11,ex10/11,ex11/11;ex1/11,ex2/11,ex3/11,ex4/11,ex5/11,ex6/11,ex7/11,ex8/11,ex9/11,ex10/11,ex11/11;ex1/10,ex2/10,ex3/10,ex4/10,ex5/10,ex6/10,ex7/10,ex8/10,ex9/10,ex10/10;ex2/12,ex3/1…	No	-	-	-	-	-	na	-	na	na	na	na	na	na	na
Q1_207	1	104103651	104303700	200049	p21.1	Duplication	3	Q1	25	>20%	No	Shared	Known	Yes	Yes	No		Yes	Yes	6	AMY1B;AMY1A;AMY1C;AMY2A;AMY2B;ACTG1P4	ex1/11,ex2/11,ex3/11,ex4/11,ex5/11,ex6/11,ex7/11,ex8/11,ex9/11,ex10/11,ex11/11;ex1/11,ex2/11,ex3/11,ex4/11,ex5/11,ex6/11,ex7/11,ex8/11,ex9/11,ex10/11,ex11/11;ex1/11,ex2/11,ex3/11,ex4/11,ex5/11,ex6/11,ex7/11,ex8/11,ex9/11,ex10/11,ex11/11;ex1/11,ex2/11,ex3/11,ex4/11,ex5/11,ex6/11,ex7/11,ex8/11,ex9/11,ex10/11,ex11/11;ex1/10,ex2/10,ex3/10,ex4/10,ex5/10,ex6/10,ex7/10,ex8/10,ex9/10,ex10/10;ex2/12,ex3/1…	No	-	-	-	-	-	na	-	na	na	na	na	na	na	na
Q1_208	1	104136751	104163300	26549	p21.1	Deletion	1	Q1	7	>20%	No	2-10%	Known	Yes	Yes	No		Yes	Yes	1	AMY2A	ex1/10,ex2/10,ex3/10,ex4/10,ex5/10	No	-	-	-	-	-	cnv_25	Genic	kgp300410	chr1:104482702	0.165	G	Chr1:104120747	0.224592	G
Q2_175	1	104136751	104303250	166499	p21.1	Deletion	1	Q2	6	>20%	No	2-10%	Known	Yes	Yes	No		Yes	Yes	4	AMY1B;AMY1A;AMY1C;AMY2A	ex1/11,ex2/11,ex3/11,ex4/11,ex5/11,ex6/11,ex7/11,ex8/11,ex9/11,ex10/11,ex11/11;ex1/11,ex2/11,ex3/11,ex4/11,ex5/11,ex6/11,ex7/11,ex8/11,ex9/11,ex10/11,ex11/11;ex1/11,ex2/11,ex3/11,ex4/11,ex5/11,ex6/11,ex7/11,ex8/11,ex9/11,ex10/11,ex11/11;ex1/11,ex2/11,ex3/11,ex4/11,ex5/11,ex6/11,ex7/11,ex8/11,ex9/11,ex10/11,ex11/11;ex1/10,ex2/10,ex3/10,ex4/10,ex5/10,ex6/10,ex7/10,ex8/10,ex9/10,ex10/10;ex11/11,ex10…	No	-	-	-	-	-	cnv_25	Genic	kgp300410	chr1:104482702	0.165	G	Chr1:104120747	0.224592	G
Q3_198	1	104153766	104161227	7461	p21.1	Deletion	1	Q3	1	1-20%	No	Singleton	Known	Yes	Yes	No		Yes	Yes	1	AMY2A	ex1/10,ex2/10	No	-	-	-	-	-	cnv_25	Genic	kgp300410	chr1:104482702	0.165	G	Chr1:104120747	0.224592	G
Q1_209	1	104161951	104303250	141299	p21.1	Deletion	1	Q1	8	>20%	No	2-10%	Known	Yes	Yes	No		Yes	Yes	4	AMY1B;AMY1A;AMY1C;AMY2A	ex1/11,ex2/11,ex3/11,ex4/11,ex5/11,ex6/11,ex7/11,ex8/11,ex9/11,ex10/11,ex11/11;ex1/11,ex2/11,ex3/11,ex4/11,ex5/11,ex6/11,ex7/11,ex8/11,ex9/11,ex10/11,ex11/11;ex1/11,ex2/11,ex3/11,ex4/11,ex5/11,ex6/11,ex7/11,ex8/11,ex9/11,ex10/11,ex11/11;ex1/11,ex2/11,ex3/11,ex4/11,ex5/11,ex6/11,ex7/11,ex8/11,ex9/11,ex10/11,ex11/11;ex4/10,ex5/10,ex6/10,ex7/10,ex8/10,ex9/10,ex10/10;ex11/11,ex10/11,ex9/11,ex8/11,ex7…	No	-	-	-	-	-	cnv_25	Genic	kgp300410	chr1:104482702	0.165	G	Chr1:104120747	0.224592	G
Q3_199	1	104590351	104595420	5069	p21.1	Deletion	1	Q3	1	1-20%	Yes	Singleton	Known	No	No	No		No	No	0			No	-	-	-	-	-	na	-	na	na	na	na	na	na	na
Q3_200	1	105038551	105042675	4124	p21.1	Deletion	1	Q3	1	1-20%	Yes	Singleton	Known	No	No	No		No	No	0			No	-	-	-	-	-	na	-	na	na	na	na	na	na	na
Q3_201	1	105625015	105630910	5895	p21.1	Deletion	1	Q3	1	1-20%	Yes	Singleton	Known	No	No	No		No	No	0			No	-	-	-	-	-	na	-	na	na	na	na	na	na	na
Q1_210	1	106015501	106023600	8099	p21.1	Duplication	3	Q1	23	>20%	No	Shared	Known	No	No	No		No	No	0			No	-	-	-	-	-	na	-	na	na	na	na	na	na	na
Q2_176	1	106015501	106023600	8099	p21.1	Duplication	3	Q2	10	>20%	No	2-10%	Known	No	No	No		No	No	0			No	-	-	-	-	-	na	-	na	na	na	na	na	na	na
Q3_202	1	106015501	106023600	8099	p21.1	Duplication	3	Q3	9	>20%	No	2-10%	Known	No	No	No		No	No	0			No	-	-	-	-	-	na	-	na	na	na	na	na	na	na
Q1_211	1	106015816	106023397	7581	p21.1	Deletion	1	Q1	33	>20%	No	Shared	Known	No	No	No		No	No	0			No	-	-	-	-	-	cnv_26	-	kgp10465172	chr1:106026332	0.654	G	Chr1:106015815	0.760224	T
Q2_177	1	106015816	106023397	7581	p21.1	Deletion	1	Q2	10	>20%	No	2-10%	Known	No	No	No		No	No	0			No	-	-	-	-	-	cnv_26	-	kgp10465172	chr1:106026332	0.654	G	Chr1:106015815	0.760224	T
Q3_203	1	106015816	106023397	7581	p21.1	Deletion	1	Q3	11	>20%	No	Shared	Known	No	No	No		No	No	0			No	-	-	-	-	-	cnv_26	-	kgp10465172	chr1:106026332	0.654	G	Chr1:106015815	0.760224	T
Q1_212	1	106122001	106201501	79500	p21.1	Duplication	3	Q1	1	1-20%	Yes	Singleton	Known	No	Yes	No		No	No	0			No	-	-	-	-	-	na	-	na	na	na	na	na	na	na
Q1_213	1	106203401	106260951	57550	p21.1	Duplication	3	Q1	1	1-20%	Yes	Singleton	Known	No	Yes	No		No	No	0			No	-	-	-	-	-	na	-	na	na	na	na	na	na	na
Q1_214	1	106263001	106329001	66000	p21.1	Duplication	3	Q1	1	1-20%	Yes	Singleton	Known	No	Yes	No		No	No	0			No	-	-	-	-	-	na	-	na	na	na	na	na	na	na
Q3_204	1	106307101	106317900	10799	p21.1	Deletion	1	Q3	2	1-20%	Yes	2-10%	Known	No	No	No		No	No	0			No	-	-	-	-	-	na	-	na	na	na	na	na	na	na
Q1_215	1	106330151	106363800	33649	p21.1	Duplication	3	Q1	1	1-20%	Yes	Singleton	Novel	No	Yes	No		No	No	0			No	-	-	-	-	-	na	-	na	na	na	na	na	na	na
Q1_216	1	106366301	106421151	54850	p21.1	Duplication	3	Q1	1	1-20%	Yes	Singleton	Known	No	Yes	No		No	No	0			No	-	-	-	-	-	na	-	na	na	na	na	na	na	na
Q1_217	1	106426401	106448401	22000	p21.1	Duplication	3	Q1	1	1-20%	Yes	Singleton	Known	No	Yes	No		No	No	0			No	-	-	-	-	-	na	-	na	na	na	na	na	na	na
Q3_205	1	106487233	106494300	7067	p21.1	Deletion	1	Q3	1	1-20%	Yes	Singleton	Known	No	No	No		No	No	0			No	-	-	-	-	-	na	-	na	na	na	na	na	na	na
Q3_206	1	107220682	107224673	3991	p13.3	Deletion	1	Q3	1	1-20%	Yes	Singleton	Known	No	Yes	No		No	No	0			No	-	-	-	-	-	na	-	na	na	na	na	na	na	na
Q2_178	1	107655281	107663850	8569	p13.3	Deletion	1	Q2	1	1-20%	Yes	Singleton	Known	No	Yes	No		No	No	0			No	-	-	-	-	-	na	-	na	na	na	na	na	na	na
Q3_207	1	107759244	107763300	4056	p13.3	Deletion	1	Q3	2	1-20%	Yes	2-10%	Known	No	No	No		Yes	No	1	NTNG1		No	-	-	-	-	-	na	-	na	na	na	na	na	na	na
Q1_218	1	108402751	108405484	2733	p13.3	Deletion	1	Q1	11	>20%	Yes	Shared	Known	No	Yes	No		Yes	No	1	VAV3		No	-	-	-	-	-	na	-	na	na	na	na	na	na	na
Q2_179	1	108462918	108466936	4018	p13.3	Deletion	1	Q2	1	1-20%	Yes	Singleton	Known	No	Yes	No		Yes	No	1	VAV3		No	-	-	-	-	-	na	-	na	na	na	na	na	na	na
Q1_219	1	108733051	108737550	4499	p13.3	Deletion	1	Q1	9	>20%	No	2-10%	Known	Yes	Yes	No		Yes	Yes	1	SLC25A24	ex1/10	No	-	-	-	-	-	na	-	na	na	na	na	na	na	na
Q2_180	1	108733051	108737100	4049	p13.3	Deletion	1	Q2	5	>20%	No	2-10%	Known	Yes	Yes	No		Yes	Yes	1	SLC25A24	ex1/10	No	-	-	-	-	-	na	-	na	na	na	na	na	na	na
Q3_208	1	108733051	108737100	4049	p13.3	Deletion	1	Q3	1	1-20%	No	Singleton	Known	Yes	Yes	No		Yes	Yes	1	SLC25A24	ex1/10	No	-	-	-	-	-	na	-	na	na	na	na	na	na	na
Q1_220	1	108976951	108981000	4049	p13.3	Duplication	3	Q1	5	1-20%	No	2-10%	Known	No	No	No		No	No	0			No	-	-	-	-	-	na	-	na	na	na	na	na	na	na
Q2_181	1	108976951	108981000	4049	p13.3	Duplication	3	Q2	3	1-20%	No	2-10%	Known	No	No	No		No	No	0			No	-	-	-	-	-	na	-	na	na	na	na	na	na	na
Q3_209	1	108976951	108981000	4049	p13.3	Duplication	3	Q3	1	1-20%	No	Singleton	Known	No	No	No		No	No	0			No	-	-	-	-	-	na	-	na	na	na	na	na	na	na
Q1_221	1	108988651	108995850	7199	p13.3	Duplication	3	Q1	3	1-20%	No	2-10%	Known	Yes	No	No		Yes	Yes	1	NBPF6	ex1/15,ex2/15,ex3/15,ex4/15;ex1/16,ex2/16,ex3/16,ex4/16	No	-	-	-	-	-	na	-	na	na	na	na	na	na	na
Q2_182	1	108988651	108995850	7199	p13.3	Duplication	3	Q2	2	1-20%	No	2-10%	Known	Yes	No	No		Yes	Yes	1	NBPF6	ex1/15,ex2/15,ex3/15,ex4/15;ex1/16,ex2/16,ex3/16,ex4/16	No	-	-	-	-	-	na	-	na	na	na	na	na	na	na
Q2_183	1	108988651	108995850	7199	p13.3	Deletion	1	Q2	1	1-20%	No	Singleton	Known	Yes	No	No		Yes	Yes	1	NBPF6	ex1/15,ex2/15,ex3/15,ex4/15;ex1/16,ex2/16,ex3/16,ex4/16	No	-	-	-	-	-	na	-	na	na	na	na	na	na	na
Q3_210	1	108988651	108995850	7199	p13.3	Deletion	1	Q3	1	1-20%	No	Singleton	Known	Yes	No	No		Yes	Yes	1	NBPF6	ex1/15,ex2/15,ex3/15,ex4/15;ex1/16,ex2/16,ex3/16,ex4/16	No	-	-	-	-	-	na	-	na	na	na	na	na	na	na
Q3_211	1	108993151	108995850	2699	p13.3	Duplication	3	Q3	1	1-20%	No	Singleton	Known	No	No	No		Yes	Yes	1	NBPF6	ex2/15,ex3/15,ex4/15;ex2/16,ex3/16,ex4/16	No	-	-	-	-	-	na	-	na	na	na	na	na	na	na
Q1_222	1	109366651	109372050	5399	p13.3	Deletion	1	Q1	8	>20%	No	2-10%	Known	No	Yes	No		Yes	Yes	1	AKNAD1	ex11/16	No	-	-	-	-	-	cnv_27	Genic	kgp11992601	chr1:109375343	0.679	C	Chr1:109375343	0.66206	C
Q2_184	1	109366651	109372050	5399	p13.3	Deletion	1	Q2	1	1-20%	No	Singleton	Known	No	Yes	No		Yes	Yes	1	AKNAD1	ex11/16	No	-	-	-	-	-	cnv_27	Genic	kgp11992601	chr1:109375343	0.679	C	Chr1:109375343	0.66206	C
Q3_212	1	109367101	109372050	4949	p13.3	Deletion	1	Q3	2	1-20%	No	2-10%	Known	No	Yes	No		Yes	Yes	1	AKNAD1	ex11/16	No	-	-	-	-	-	cnv_27	Genic	kgp11992601	chr1:109375343	0.679	C	Chr1:109375343	0.66206	C
Q1_223	1	109496251	109501650	5399	p13.3	Deletion	1	Q1	1	1-20%	No	Singleton	Known	No	No	No		Yes	No	1	CLCC1		No	-	-	-	-	-	cnv_28	Genic	kgp15435122	chr1:109439516	0.746	A	Chr1:109495387	1	C
Q3_213	1	109496469	109501650	5181	p13.3	Deletion	1	Q3	3	1-20%	No	2-10%	Known	No	No	No		Yes	No	1	CLCC1		No	-	-	-	-	-	cnv_28	Genic	kgp15435122	chr1:109439516	0.746	A	Chr1:109495387	1	C
Q1_224	1	109571006	109575450	4444	p13.3	Deletion	0	Q1	2	1-20%	No	2-10%	Known	No	Yes	No		Yes	No	1	WDR47		No	-	-	-	-	-	na	-	na	na	na	na	na	na	na
Q2_185	1	109573201	109575450	2249	p13.3	Deletion	0	Q2	1	1-20%	No	Singleton	Known	No	Yes	No		Yes	No	1	WDR47		No	-	-	-	-	-	na	-	na	na	na	na	na	na	na
Q3_214	1	110186938	110191395	4457	p13.3	Deletion	0	Q3	11	>20%	No	Shared	Known	No	Yes	No		No	No	0			No	-	-	-	-	-	na	-	na	na	na	na	na	na	na
Q1_225	1	110187001	110191395	4394	p13.3	Deletion	0	Q1	30	>20%	No	Shared	Known	No	Yes	No		No	No	0			No	-	-	-	-	-	na	-	na	na	na	na	na	na	na
Q1_226	1	110187001	110191500	4499	p13.3	Duplication	4	Q1	6	>20%	No	2-10%	Known	No	Yes	No		No	No	0			No	-	-	-	-	-	na	-	na	na	na	na	na	na	na
Q2_186	1	110187001	110191050	4049	p13.3	Deletion	0	Q2	7	>20%	No	2-10%	Known	No	Yes	No		No	No	0			No	-	-	-	-	-	na	-	na	na	na	na	na	na	na
Q2_187	1	110187001	110191500	4499	p13.3	Duplication	4	Q2	2	1-20%	No	2-10%	Known	No	Yes	No		No	No	0			No	-	-	-	-	-	na	-	na	na	na	na	na	na	na
Q1_227	1	110221651	110245050	23399	p13.3	Deletion	0	Q1	19	>20%	No	Shared	Known	Yes	Yes	No		Yes	Yes	2	GSTM1;GSTM2	ex1/7,ex2/7,ex3/7,ex4/7,ex5/7,ex6/7,ex7/7;ex1/8,ex2/8,ex3/8,ex4/8,ex5/8,ex6/8,ex7/8,ex8/8;ex8/9,ex9/9	No	-	-	-	-	-	cnv_29	Genic	kgp9401363	chr1:110213000	0.088	A	Chr1:110254513	0.229705	G
Q1_228	1	110224801	110247300	22499	p13.3	Duplication	4	Q1	7	>20%	No	2-10%	Known	Yes	Yes	No		Yes	Yes	2	GSTM1;GSTM2	ex1/7,ex2/7,ex3/7,ex4/7,ex5/7,ex6/7,ex7/7;ex1/8,ex2/8,ex3/8,ex4/8,ex5/8,ex6/8,ex7/8,ex8/8	No	-	-	-	-	-	na	-	na	na	na	na	na	na	na
Q2_188	1	110224801	110244150	19349	p13.3	Duplication	4	Q2	5	>20%	No	2-10%	Known	Yes	Yes	No		Yes	Yes	2	GSTM1;GSTM2	ex1/7,ex2/7,ex3/7,ex4/7,ex5/7,ex6/7,ex7/7;ex1/8,ex2/8,ex3/8,ex4/8,ex5/8,ex6/8,ex7/8,ex8/8	No	-	-	-	-	-	na	-	na	na	na	na	na	na	na
Q3_215	1	110224801	110244150	19349	p13.3	Duplication	4	Q3	4	1-20%	No	2-10%	Known	Yes	Yes	No		Yes	Yes	2	GSTM1;GSTM2	ex1/7,ex2/7,ex3/7,ex4/7,ex5/7,ex6/7,ex7/7;ex1/8,ex2/8,ex3/8,ex4/8,ex5/8,ex6/8,ex7/8,ex8/8	No	-	-	-	-	-	na	-	na	na	na	na	na	na	na
Q2_189	1	110226601	110244600	17999	p13.3	Deletion	0	Q2	10	>20%	No	2-10%	Known	Yes	Yes	No		Yes	Yes	2	GSTM1;GSTM2	ex1/7,ex2/7,ex3/7,ex4/7,ex5/7,ex6/7,ex7/7;ex1/8,ex2/8,ex3/8,ex4/8,ex5/8,ex6/8,ex7/8,ex8/8	No	-	-	-	-	-	na	-	na	na	na	na	na	na	na
Q3_216	1	110226601	110241450	14849	p13.3	Deletion	0	Q3	8	>20%	No	2-10%	Known	Yes	Yes	No		Yes	Yes	2	GSTM1;GSTM2	ex1/7,ex2/7,ex3/7,ex4/7,ex5/7,ex6/7,ex7/7;ex1/8,ex2/8,ex3/8,ex4/8,ex5/8,ex6/8,ex7/8,ex8/8	No	-	-	-	-	-	na	-	na	na	na	na	na	na	na
Q1_229	1	111376801	111388500	11699	p13.3	Deletion	1	Q1	16	>20%	No	Shared	Known	No	No	No		No	No	0			No	-	-	-	-	-	cnv_30	-	kgp5953258	chr1:111392677	0.953	A	Chr1:111388794	1	G
Q2_190	1	111376801	111388500	11699	p13.3	Deletion	1	Q2	3	1-20%	No	2-10%	Known	No	No	No		No	No	0			No	-	-	-	-	-	cnv_30	-	kgp5953258	chr1:111392677	0.953	A	Chr1:111388794	1	G
Q3_217	1	111376801	111388500	11699	p13.3	Deletion	1	Q3	4	1-20%	No	2-10%	Known	No	No	No		No	No	0			No	-	-	-	-	-	cnv_30	-	kgp5953258	chr1:111392677	0.953	A	Chr1:111388794	1	G
Q1_230	1	112691701	112704750	13049	p13.2	Duplication	3	Q1	22	>20%	No	Shared	Known	No	Yes	No		No	No	0			No	-	-	-	-	-	na	-	na	na	na	na	na	na	na
Q1_231	1	112691701	112704750	13049	p13.2	Deletion	0	Q1	7	>20%	No	2-10%	Known	No	Yes	No		No	No	0			No	-	-	-	-	-	cnv_31	-	rs1856390	chr1:112731101	0.184	A	Chr1:112690996	0.501346	G
Q2_191	1	112691701	112704750	13049	p13.2	Duplication	3	Q2	8	>20%	No	2-10%	Known	No	Yes	No		No	No	0			No	-	-	-	-	-	na	-	na	na	na	na	na	na	na
Q2_192	1	112691701	112704750	13049	p13.2	Deletion	0	Q2	3	1-20%	No	2-10%	Known	No	Yes	No		No	No	0			No	-	-	-	-	-	cnv_31	-	rs1856390	chr1:112731101	0.184	A	Chr1:112690996	0.501346	G
Q3_218	1	112691701	112704750	13049	p13.2	Duplication	3	Q3	12	>20%	No	Shared	Known	No	Yes	No		No	No	0			No	-	-	-	-	-	na	-	na	na	na	na	na	na	na
Q3_219	1	112691701	112704750	13049	p13.2	Deletion	0	Q3	1	1-20%	No	Singleton	Known	No	Yes	No		No	No	0			No	-	-	-	-	-	cnv_31	-	rs1856390	chr1:112731101	0.184	A	Chr1:112690996	0.501346	G
Q2_193	1	112834801	112837950	3149	p13.2	Duplication	3	Q2	1	1-20%	No	Singleton	Known	No	No	No		No	No	0			No	-	-	-	-	-	na	-	na	na	na	na	na	na	na
Q3_220	1	112834801	112837950	3149	p13.2	Duplication	3	Q3	1	1-20%	No	Singleton	Known	No	No	No		No	No	0			No	-	-	-	-	-	na	-	na	na	na	na	na	na	na
Q1_232	1	112854620	112859693	5073	p13.2	Deletion	1	Q1	2	1-20%	Yes	2-10%	Known	No	Yes	No		No	No	0			No	-	-	-	-	-	na	-	na	na	na	na	na	na	na
Q1_233	1	113611322	113613777	2455	p13.2	Deletion	1	Q1	41	>20%	No	Shared	Known	No	No	No		Yes	No	1	LOC100996251		No	-	-	-	-	-	na	-	na	na	na	na	na	na	na
Q2_194	1	113611322	113613777	2455	p13.2	Deletion	1	Q2	10	>20%	No	2-10%	Known	No	No	No		Yes	No	1	LOC100996251		No	-	-	-	-	-	na	-	na	na	na	na	na	na	na
Q3_221	1	113611322	113613777	2455	p13.2	Deletion	1	Q3	12	>20%	No	Shared	Known	No	No	No		Yes	No	1	LOC100996251		No	-	-	-	-	-	na	-	na	na	na	na	na	na	na
Q1_234	1	114039827	114045877	6050	p13.2	Deletion	1	Q1	18	>20%	No	Shared	Known	No	No	No		Yes	No	1	MAGI3		No	-	-	-	-	-	cnv_32	Genic	kgp4459401	chr1:114071617	0.887	A	Chr1:113974263	0.886714	G
Q2_195	1	114039827	114045877	6050	p13.2	Deletion	1	Q2	5	>20%	No	2-10%	Known	No	No	No		Yes	No	1	MAGI3		No	-	-	-	-	-	cnv_32	Genic	kgp4459401	chr1:114071617	0.887	A	Chr1:113974263	0.886714	G
Q3_222	1	114039827	114045877	6050	p13.2	Deletion	1	Q3	5	>20%	No	2-10%	Known	No	No	No		Yes	No	1	MAGI3		No	-	-	-	-	-	cnv_32	Genic	kgp4459401	chr1:114071617	0.887	A	Chr1:113974263	0.886714	G
Q1_235	1	114366728	114369295	2567	p13.2	Deletion	1	Q1	1	1-20%	No	Singleton	Novel	No	Yes	No		Yes	Yes	1	PTPN22	ex19/21;ex19/21;ex17/19	No	Type:Association;GeneName:PTPN22;Description:{Diabetes, type 1, susceptibility to}, 222100 (3); {Rheumatoid arthritis, susceptibility to}, 180300 (3); {Systemic lupus erythematosus susceptibility to}, 152700 (3)	-	-	-	-	na	-	na	na	na	na	na	na	na
Q3_223	1	114366728	114369295	2567	p13.2	Deletion	1	Q3	1	1-20%	No	Singleton	Novel	No	Yes	No		Yes	Yes	1	PTPN22	ex19/21;ex19/21;ex17/19	No	Type:Association;GeneName:PTPN22;Description:{Diabetes, type 1, susceptibility to}, 222100 (3); {Rheumatoid arthritis, susceptibility to}, 180300 (3); {Systemic lupus erythematosus susceptibility to}, 152700 (3)	-	-	-	-	na	-	na	na	na	na	na	na	na
Q1_236	1	116229483	116232840	3357	p13.1	Deletion	1	Q1	38	>20%	No	Shared	Known	No	Yes	No		Yes	No	1	VANGL1		No	-	-	-	-	-	na	-	na	na	na	na	na	na	na
Q2_196	1	116229483	116232840	3357	p13.1	Deletion	1	Q2	6	>20%	No	2-10%	Known	No	Yes	No		Yes	No	1	VANGL1		No	-	-	-	-	-	na	-	na	na	na	na	na	na	na
Q3_224	1	116229483	116232840	3357	p13.1	Deletion	1	Q3	13	>20%	No	Shared	Known	No	Yes	No		Yes	No	1	VANGL1		No	-	-	-	-	-	na	-	na	na	na	na	na	na	na
Q1_237	1	116229601	116232750	3149	p13.1	Duplication	3	Q1	19	>20%	No	Shared	Known	No	Yes	No		Yes	No	1	VANGL1		No	-	-	-	-	-	na	-	na	na	na	na	na	na	na
Q2_197	1	116229601	116232750	3149	p13.1	Duplication	3	Q2	14	>20%	No	Shared	Known	No	Yes	No		Yes	No	1	VANGL1		No	-	-	-	-	-	na	-	na	na	na	na	na	na	na
Q3_225	1	116229601	116232750	3149	p13.1	Duplication	3	Q3	7	>20%	No	2-10%	Known	No	Yes	No		Yes	No	1	VANGL1		No	-	-	-	-	-	na	-	na	na	na	na	na	na	na
Q1_238	1	119966560	119971287	4727	p12	Deletion	1	Q1	1	1-20%	No	Singleton	Known	No	No	No		No	No	0			No	-	-	-	-	-	na	-	na	na	na	na	na	na	na
Q3_226	1	119966560	119971287	4727	p12	Deletion	1	Q3	1	1-20%	No	Singleton	Known	No	No	No		No	No	0			No	-	-	-	-	-	na	-	na	na	na	na	na	na	na
Q1_239	1	120104551	120110850	6299	p12	Deletion	1	Q1	1	1-20%	Yes	Singleton	Known	Yes	Yes	No		Yes	No	1	HSD3BP4		No	-	-	-	-	-	na	-	na	na	na	na	na	na	na
Q1_240	1	120532551	120550501	17950	p12	Duplication	3	Q1	45	>20%	No	Shared	Known	No	Yes	No		Yes	Yes	1	NOTCH2	ex4/34,ex3/34;ex4/22,ex3/22	Yes	Type:Disease;GeneName:NOTCH2;Description:Alagille syndrome 2, 610205 (3); Hajdu-Cheney syndrome, 102500 (3)	-	-	-	-	na	-	na	na	na	na	na	na	na
Q2_198	1	120532601	120582651	50050	p12	Duplication	3	Q2	18	>20%	No	Shared	Known	No	Yes	No		Yes	Yes	1	NOTCH2	ex4/34,ex3/34,ex2/34;ex4/22,ex3/22,ex2/22	Yes	Type:Disease;GeneName:NOTCH2;Description:Alagille syndrome 2, 610205 (3); Hajdu-Cheney syndrome, 102500 (3)	-	-	-	-	na	-	na	na	na	na	na	na	na
Q3_227	1	120532601	120582501	49900	p12	Duplication	3	Q3	15	>20%	No	Shared	Known	No	Yes	No		Yes	Yes	1	NOTCH2	ex4/34,ex3/34,ex2/34;ex4/22,ex3/22,ex2/22	Yes	Type:Disease;GeneName:NOTCH2;Description:Alagille syndrome 2, 610205 (3); Hajdu-Cheney syndrome, 102500 (3)	-	-	-	-	na	-	na	na	na	na	na	na	na
Q1_241	1	120551251	120582501	31250	p12	Duplication	3	Q1	53	>20%	No	Shared	Known	No	Yes	No		Yes	Yes	1	NOTCH2	ex2/34;ex2/22	Yes	Type:Disease;GeneName:NOTCH2;Description:Alagille syndrome 2, 610205 (3); Hajdu-Cheney syndrome, 102500 (3)	-	-	-	-	na	-	na	na	na	na	na	na	na
Q1_242	1	120585101	120635751	50650	p12,p11.2	Duplication	3	Q1	46	>20%	No	Shared	Known	Yes	Yes	No		Yes	Yes	1	NOTCH2	ex1/34;ex1/22	Yes	Type:Disease;GeneName:NOTCH2;Description:Alagille syndrome 2, 610205 (3); Hajdu-Cheney syndrome, 102500 (3)	-	-	-	-	na	-	na	na	na	na	na	na	na
Q2_199	1	120585101	120636501	51400	p12,p11.2	Duplication	3	Q2	13	>20%	No	Shared	Known	Yes	Yes	No		Yes	Yes	1	NOTCH2	ex1/34;ex1/22	Yes	Type:Disease;GeneName:NOTCH2;Description:Alagille syndrome 2, 610205 (3); Hajdu-Cheney syndrome, 102500 (3)	-	-	-	-	na	-	na	na	na	na	na	na	na
Q3_228	1	120585101	120636001	50900	p12,p11.2	Duplication	3	Q3	14	>20%	No	Shared	Known	Yes	Yes	No		Yes	Yes	1	NOTCH2	ex1/34;ex1/22	Yes	Type:Disease;GeneName:NOTCH2;Description:Alagille syndrome 2, 610205 (3); Hajdu-Cheney syndrome, 102500 (3)	-	-	-	-	na	-	na	na	na	na	na	na	na
Q1_243	1	121107751	121128151	20400	p11.2	Duplication	3	Q1	15	>20%	No	Shared	Known	No	Yes	No		Yes	Yes	1	SRGAP2D	ex2/6,ex3/6,ex4/6	No	-	-	-	-	-	na	-	na	na	na	na	na	na	na
Q2_200	1	121108401	121128151	19750	p11.2	Duplication	3	Q2	5	>20%	No	2-10%	Known	No	Yes	No		Yes	Yes	1	SRGAP2D	ex2/6,ex3/6,ex4/6	No	-	-	-	-	-	na	-	na	na	na	na	na	na	na
Q3_229	1	121108401	121128151	19750	p11.2	Duplication	3	Q3	8	>20%	No	2-10%	Known	No	Yes	No		Yes	Yes	1	SRGAP2D	ex2/6,ex3/6,ex4/6	No	-	-	-	-	-	na	-	na	na	na	na	na	na	na
Q1_244	1	121140101	121143301	3200	p11.2	Duplication	3	Q1	2	1-20%	No	2-10%	Known	No	No	No		No	No	0			No	-	-	-	-	-	na	-	na	na	na	na	na	na	na
Q3_230	1	121140151	121143351	3200	p11.2	Duplication	3	Q3	1	1-20%	No	Singleton	Known	No	No	No		No	No	0			No	-	-	-	-	-	na	-	na	na	na	na	na	na	na
Q1_245	1	121351501	121428000	76499	p11.2	Duplication	4	Q1	57	>20%	No	Shared	Known	No	No	No		No	No	0			No	-	-	-	-	-	na	-	na	na	na	na	na	na	na
Q2_201	1	121351501	121394700	43199	p11.2	Duplication	4	Q2	20	>20%	No	Shared	Known	No	No	No		No	No	0			No	-	-	-	-	-	na	-	na	na	na	na	na	na	na
Q3_231	1	121351501	121428000	76499	p11.2	Duplication	3	Q3	20	>20%	No	Shared	Known	No	No	No		No	No	0			No	-	-	-	-	-	na	-	na	na	na	na	na	na	na
Q3_232	1	121370851	121385250	14399	p11.2	Deletion	1	Q3	5	>20%	No	2-10%	Known	No	No	No		No	No	0			No	-	-	-	-	-	cnv_33	-	rs11249342	chr1:121239763	0.224	A	Chr1:121426615	1	A
Q1_246	1	121375351	121378050	2699	p11.2	Deletion	1	Q1	1	1-20%	No	Singleton	Known	No	No	No		No	No	0			No	-	-	-	-	-	na	-	na	na	na	na	na	na	na
Q1_247	1	121380301	121384800	4499	p11.2	Deletion	1	Q1	1	1-20%	No	Singleton	Known	No	No	No		No	No	0			No	-	-	-	-	-	na	-	na	na	na	na	na	na	na
Q2_202	1	121398301	121400550	2249	p11.2	Duplication	3	Q2	1	1-20%	No	Singleton	Known	No	No	No		No	No	0			No	-	-	-	-	-	na	-	na	na	na	na	na	na	na
Q1_248	1	121414051	121416300	2249	p11.2	Deletion	1	Q1	1	1-20%	Yes	Singleton	Known	No	No	No		No	No	0			No	-	-	-	-	-	na	-	na	na	na	na	na	na	na
Q2_203	1	121423051	121425750	2699	p11.2	Duplication	4	Q2	1	1-20%	No	Singleton	Known	No	No	No		No	No	0			No	-	-	-	-	-	na	-	na	na	na	na	na	na	na
Q1_249	1	121427101	121437450	10349	p11.2	Deletion	1	Q1	2	1-20%	No	2-10%	Known	No	No	No		No	No	0			No	-	-	-	-	-	na	-	na	na	na	na	na	na	na
Q3_233	1	121428001	121430700	2699	p11.2	Deletion	1	Q3	1	1-20%	No	Singleton	Known	No	No	No		No	No	0			No	-	-	-	-	-	na	-	na	na	na	na	na	na	na
Q1_250	1	121429801	121437000	7199	p11.2	Duplication	3	Q1	6	>20%	No	2-10%	Known	No	No	No		No	No	0			No	-	-	-	-	-	na	-	na	na	na	na	na	na	na
Q3_234	1	121430701	121441500	10799	p11.2	Duplication	3	Q3	6	>20%	No	2-10%	Known	No	No	No		No	No	0			No	-	-	-	-	-	na	-	na	na	na	na	na	na	na
Q3_235	1	121436101	121454550	18449	p11.2	Deletion	1	Q3	3	1-20%	No	2-10%	Known	No	No	No		No	No	0			No	-	-	-	-	-	cnv_34	-	rs11249342	chr1:121239763	0.163	A	Chr1:121395707	1	G
Q1_251	1	121437001	121440150	3149	p11.2	Deletion	1	Q1	1	1-20%	No	Singleton	Known	No	No	No		No	No	0			No	-	-	-	-	-	na	-	na	na	na	na	na	na	na
Q1_252	1	121437001	121473450	36449	p11.2	Duplication	3	Q1	18	>20%	No	Shared	Known	No	No	No		No	No	0			No	-	-	-	-	-	na	-	na	na	na	na	na	na	na
Q2_204	1	121437001	121443300	6299	p11.2	Deletion	1	Q2	1	1-20%	No	Singleton	Known	No	No	No		No	No	0			No	-	-	-	-	-	na	-	na	na	na	na	na	na	na
Q2_205	1	121440601	121473450	32849	p11.2	Duplication	3	Q2	8	>20%	No	2-10%	Known	No	No	No		No	No	0			No	-	-	-	-	-	na	-	na	na	na	na	na	na	na
Q3_236	1	121445551	121450950	5399	p11.2	Duplication	3	Q3	1	1-20%	No	Singleton	Known	No	No	No		No	No	0			No	-	-	-	-	-	na	-	na	na	na	na	na	na	na
Q1_253	1	121448251	121450950	2699	p11.2	Deletion	1	Q1	1	1-20%	No	Singleton	Known	No	No	No		No	No	0			No	-	-	-	-	-	na	-	na	na	na	na	na	na	na
Q3_237	1	121457251	121461300	4049	p11.2	Duplication	3	Q3	1	1-20%	No	Singleton	Known	No	No	No		No	No	0			No	-	-	-	-	-	na	-	na	na	na	na	na	na	na
Q3_238	1	121462651	121473450	10799	p11.2	Duplication	4	Q3	6	>20%	No	2-10%	Known	No	No	No		No	No	0			No	-	-	-	-	-	na	-	na	na	na	na	na	na	na
Q1_254	1	121473451	121478400	4949	p11.2	Deletion	1	Q1	2	1-20%	No	2-10%	Known	No	No	No		No	No	0			No	-	-	-	-	-	na	-	na	na	na	na	na	na	na
Q3_239	1	121473451	121478400	4949	p11.2	Deletion	1	Q3	2	1-20%	No	2-10%	Known	No	No	No		No	No	0			No	-	-	-	-	-	na	-	na	na	na	na	na	na	na
Q1_255	1	121478401	121485600	7199	p11.2	Duplication	4	Q1	57	>20%	No	Shared	Known	No	No	No		No	No	0			No	-	-	-	-	-	na	-	na	na	na	na	na	na	na
Q1_256	1	121478401	121485600	7199	p11.2	Deletion	0	Q1	26	>20%	No	Shared	Known	No	No	No		No	No	0			No	-	-	-	-	-	cnv_35	-	kgp2532622	chr1:121211608	0.03	A	Chr1:121395707	1	T
Q2_206	1	121478401	121485600	7199	p11.2	Duplication	4	Q2	20	>20%	No	Shared	Known	No	No	No		No	No	0			No	-	-	-	-	-	na	-	na	na	na	na	na	na	na
Q2_207	1	121478401	121485600	7199	p11.2	Deletion	0	Q2	10	>20%	No	2-10%	Known	No	No	No		No	No	0			No	-	-	-	-	-	cnv_35	-	kgp2532622	chr1:121211608	0.03	A	Chr1:121395707	1	T
Q3_240	1	121478401	121485600	7199	p11.2	Duplication	4	Q3	20	>20%	No	Shared	Known	No	No	No		No	No	0			No	-	-	-	-	-	na	-	na	na	na	na	na	na	na
Q3_241	1	121478401	121485600	7199	p11.2	Deletion	0	Q3	5	>20%	No	2-10%	Known	No	No	No		No	No	0			No	-	-	-	-	-	cnv_35	-	kgp2532622	chr1:121211608	0.03	A	Chr1:121395707	1	T
Q1_257	1	142535251	142547951	12700	q12	Duplication	4	Q1	57	>20%	No	Shared	Known	No	Yes	No		No	No	0			No	-	-	-	-	-	na	-	na	na	na	na	na	na	na
Q2_208	1	142535251	142547951	12700	q12	Duplication	4	Q2	20	>20%	No	Shared	Known	No	Yes	No		No	No	0			No	-	-	-	-	-	na	-	na	na	na	na	na	na	na
Q3_242	1	142535251	142547951	12700	q12	Duplication	4	Q3	20	>20%	No	Shared	Known	No	Yes	No		No	No	0			No	-	-	-	-	-	na	-	na	na	na	na	na	na	na
Q3_243	1	142549601	142560001	10400	q12	Duplication	3	Q3	20	>20%	No	Shared	Novel	No	Yes	No		No	No	0			No	-	-	-	-	-	na	-	na	na	na	na	na	na	na
Q1_258	1	142549651	142560051	10400	q12	Duplication	4	Q1	57	>20%	No	Shared	Novel	No	Yes	No		No	No	0			No	-	-	-	-	-	na	-	na	na	na	na	na	na	na
Q2_209	1	142549651	142560051	10400	q12	Duplication	3	Q2	20	>20%	No	Shared	Novel	No	Yes	No		No	No	0			No	-	-	-	-	-	na	-	na	na	na	na	na	na	na
Q1_259	1	142565951	142729601	163650	q12,q21.1	Duplication	4	Q1	57	>20%	No	Shared	Known	Yes	Yes	No		Yes	No	1	ANKRD20A12P		No	-	-	-	-	-	na	-	na	na	na	na	na	na	na
Q2_210	1	142565951	142610301	44350	q12,q21.1	Duplication	3	Q2	20	>20%	No	Shared	Known	No	Yes	No		No	No	0			No	-	-	-	-	-	na	-	na	na	na	na	na	na	na
Q3_244	1	142565951	142626851	60900	q12,q21.1	Duplication	3	Q3	20	>20%	No	Shared	Known	No	Yes	No		No	No	0			No	-	-	-	-	-	na	-	na	na	na	na	na	na	na
Q3_245	1	142589701	142656300	66599	q12,q21.1	Deletion	1	Q3	2	1-20%	No	2-10%	Known	No	No	No		No	No	0			No	-	-	-	-	-	cnv_36	-	na	na	na	na	Chr1:142575865	0.847724	A
Q1_260	1	142593751	142596900	3149	q12	Deletion	1	Q1	1	1-20%	No	Singleton	Known	No	No	No		No	No	0			No	-	-	-	-	-	cnv_36	-	na	na	na	na	Chr1:142575865	0.847724	A
Q2_211	1	142593751	142596900	3149	q12	Deletion	1	Q2	2	1-20%	No	2-10%	Known	No	No	No		No	No	0			No	-	-	-	-	-	cnv_36	-	na	na	na	na	Chr1:142575865	0.847724	A
Q2_212	1	142599601	142651800	52199	q12,q21.1	Deletion	1	Q2	1	1-20%	No	Singleton	Known	No	No	No		No	No	0			No	-	-	-	-	-	cnv_36	-	na	na	na	na	Chr1:142575865	0.847724	A
Q1_261	1	142600051	142663050	62999	q21.1	Deletion	1	Q1	2	1-20%	No	2-10%	Known	No	No	No		No	No	0			No	-	-	-	-	-	cnv_36	-	na	na	na	na	Chr1:142575865	0.847724	A
Q2_213	1	142610301	142627101	16800	q21.1	Duplication	4	Q2	20	>20%	No	Shared	Known	No	No	No		No	No	0			No	-	-	-	-	-	na	-	na	na	na	na	na	na	na
Q2_214	1	142631951	142730951	99000	q21.1	Duplication	3	Q2	20	>20%	No	Shared	Known	Yes	No	No		Yes	No	1	ANKRD20A12P		No	-	-	-	-	-	na	-	na	na	na	na	na	na	na
Q3_246	1	142632201	142729601	97400	q21.1	Duplication	3	Q3	20	>20%	No	Shared	Known	Yes	No	No		Yes	No	1	ANKRD20A12P		No	-	-	-	-	-	na	-	na	na	na	na	na	na	na
Q2_215	1	142654951	142659900	4949	q21.1	Deletion	1	Q2	1	1-20%	No	Singleton	Known	No	No	No		No	No	0			No	-	-	-	-	-	na	-	na	na	na	na	na	na	na
Q1_262	1	142781051	142839851	58800	q21.1	Duplication	4	Q1	57	>20%	No	Shared	Known	No	No	No		No	No	0			No	-	-	-	-	-	na	-	na	na	na	na	na	na	na
Q2_216	1	142781101	142839701	58600	q21.1	Duplication	4	Q2	20	>20%	No	Shared	Known	No	No	No		No	No	0			No	-	-	-	-	-	na	-	na	na	na	na	na	na	na
Q3_247	1	142781101	142839701	58600	q21.1	Duplication	4	Q3	20	>20%	No	Shared	Known	No	No	No		No	No	0			No	-	-	-	-	-	na	-	na	na	na	na	na	na	na
Q2_217	1	142839451	142874550	35099	q21.1	Duplication	3	Q2	20	>20%	No	Shared	Known	No	No	No		No	No	0			No	-	-	-	-	-	na	-	na	na	na	na	na	na	na
Q3_248	1	142839751	142857450	17699	q21.1	Duplication	3	Q3	9	>20%	No	2-10%	Known	No	No	No		No	No	0			No	-	-	-	-	-	na	-	na	na	na	na	na	na	na
Q1_263	1	142841801	142845401	3600	q21.1	Duplication	3	Q1	2	1-20%	No	2-10%	Known	No	No	No		No	No	0			No	-	-	-	-	-	na	-	na	na	na	na	na	na	na
Q1_264	1	142846801	142856051	9250	q21.1	Duplication	3	Q1	16	>20%	No	Shared	Known	No	No	No		No	No	0			No	-	-	-	-	-	na	-	na	na	na	na	na	na	na
Q3_249	1	142860151	142869401	9250	q21.1	Duplication	3	Q3	20	>20%	No	Shared	Known	No	No	No		No	No	0			No	-	-	-	-	-	na	-	na	na	na	na	na	na	na
Q1_265	1	142862401	142869401	7000	q21.1	Duplication	3	Q1	57	>20%	No	Shared	Known	No	No	No		No	No	0			No	-	-	-	-	-	na	-	na	na	na	na	na	na	na
Q3_250	1	142862401	142865550	3149	q21.1	Deletion	1	Q3	2	1-20%	Yes	2-10%	Known	No	No	No		No	No	0			No	-	-	-	-	-	na	-	na	na	na	na	na	na	na
Q1_266	1	142870051	142874550	4499	q21.1	Duplication	3	Q1	6	>20%	No	2-10%	Known	No	No	No		No	No	0			No	-	-	-	-	-	na	-	na	na	na	na	na	na	na
Q3_251	1	142870051	142874550	4499	q21.1	Duplication	3	Q3	5	>20%	No	2-10%	Known	No	No	No		No	No	0			No	-	-	-	-	-	na	-	na	na	na	na	na	na	na
Q1_267	1	142888851	142891301	2450	q21.1	Duplication	3	Q1	41	>20%	No	Shared	Known	No	No	No		No	No	0			No	-	-	-	-	-	na	-	na	na	na	na	na	na	na
Q2_218	1	142888901	142891351	2450	q21.1	Duplication	3	Q2	15	>20%	No	Shared	Known	No	No	No		No	No	0			No	-	-	-	-	-	na	-	na	na	na	na	na	na	na
Q3_252	1	142888901	142891301	2400	q21.1	Duplication	3	Q3	11	>20%	No	Shared	Known	No	No	No		No	No	0			No	-	-	-	-	-	na	-	na	na	na	na	na	na	na
Q1_268	1	142893601	142899801	6200	q21.1	Duplication	3	Q1	56	>20%	No	Shared	Known	No	No	No		No	No	0			No	-	-	-	-	-	na	-	na	na	na	na	na	na	na
Q2_219	1	142894151	142899801	5650	q21.1	Duplication	3	Q2	20	>20%	No	Shared	Known	No	No	No		No	No	0			No	-	-	-	-	-	na	-	na	na	na	na	na	na	na
Q3_253	1	142894151	142899751	5600	q21.1	Duplication	3	Q3	20	>20%	No	Shared	Known	No	No	No		No	No	0			No	-	-	-	-	-	na	-	na	na	na	na	na	na	na
Q1_269	1	142900701	142907901	7200	q21.1	Duplication	3	Q1	57	>20%	No	Shared	Known	No	No	No		No	No	0			No	-	-	-	-	-	na	-	na	na	na	na	na	na	na
Q3_254	1	142900701	142908300	7599	q21.1	Duplication	3	Q3	20	>20%	No	Shared	Known	No	No	No		No	No	0			No	-	-	-	-	-	na	-	na	na	na	na	na	na	na
Q2_220	1	142900751	142907851	7100	q21.1	Duplication	3	Q2	20	>20%	No	Shared	Known	No	No	No		No	No	0			No	-	-	-	-	-	na	-	na	na	na	na	na	na	na
Q2_221	1	142909651	142927451	17800	q21.1	Duplication	3	Q2	20	>20%	No	Shared	Known	No	No	No		No	No	0			No	-	-	-	-	-	na	-	na	na	na	na	na	na	na
Q3_255	1	142909651	142938751	29100	q21.1	Duplication	3	Q3	20	>20%	No	Shared	Known	No	Yes	No		No	No	0			No	-	-	-	-	-	na	-	na	na	na	na	na	na	na
Q1_270	1	142912851	142938751	25900	q21.1	Duplication	3	Q1	57	>20%	No	Shared	Known	No	Yes	No		No	No	0			No	-	-	-	-	-	na	-	na	na	na	na	na	na	na
Q1_271	1	142913251	142918650	5399	q21.1	Deletion	1	Q1	8	>20%	No	2-10%	Known	No	No	No		No	No	0			No	-	-	-	-	-	cnv_37	-	kgp22830754	chr1:142649760	0.001	G	Chr1:142819786	0.483871	G
Q2_222	1	142914601	142916850	2249	q21.1	Deletion	1	Q2	2	1-20%	No	2-10%	Known	No	No	No		No	No	0			No	-	-	-	-	-	na	-	na	na	na	na	na	na	na
Q2_223	1	142927901	142938751	10850	q21.1	Duplication	3	Q2	20	>20%	No	Shared	Known	No	Yes	No		No	No	0			No	-	-	-	-	-	na	-	na	na	na	na	na	na	na
Q1_272	1	142940451	142944051	3600	q21.1	Duplication	3	Q1	50	>20%	No	Shared	Known	No	Yes	No		No	No	0			No	-	-	-	-	-	na	-	na	na	na	na	na	na	na
Q3_256	1	142940451	142944051	3600	q21.1	Duplication	3	Q3	19	>20%	No	Shared	Known	No	Yes	No		No	No	0			No	-	-	-	-	-	na	-	na	na	na	na	na	na	na
Q2_224	1	142940501	142944001	3500	q21.1	Duplication	3	Q2	18	>20%	No	Shared	Known	No	Yes	No		No	No	0			No	-	-	-	-	-	na	-	na	na	na	na	na	na	na
Q1_273	1	142949151	142952001	2850	q21.1	Duplication	3	Q1	7	>20%	No	2-10%	Known	No	Yes	No		No	No	0			No	-	-	-	-	-	na	-	na	na	na	na	na	na	na
Q2_225	1	142949201	142952001	2800	q21.1	Duplication	3	Q2	1	1-20%	No	Singleton	Known	No	Yes	No		No	No	0			No	-	-	-	-	-	na	-	na	na	na	na	na	na	na
Q3_257	1	142949251	142952001	2750	q21.1	Duplication	3	Q3	3	1-20%	No	2-10%	Known	No	Yes	No		No	No	0			No	-	-	-	-	-	na	-	na	na	na	na	na	na	na
Q1_274	1	142951851	142955101	3250	q21.1	Duplication	4	Q1	57	>20%	No	Shared	Known	No	Yes	No		No	No	0			No	-	-	-	-	-	na	-	na	na	na	na	na	na	na
Q3_258	1	142951851	142955101	3250	q21.1	Duplication	4	Q3	20	>20%	No	Shared	Known	No	Yes	No		No	No	0			No	-	-	-	-	-	na	-	na	na	na	na	na	na	na
Q2_226	1	142951901	142955101	3200	q21.1	Duplication	4	Q2	20	>20%	No	Shared	Known	No	Yes	No		No	No	0			No	-	-	-	-	-	na	-	na	na	na	na	na	na	na
Q1_275	1	142955551	142959851	4300	q21.1	Duplication	3	Q1	56	>20%	No	Shared	Known	No	Yes	No		No	No	0			No	-	-	-	-	-	na	-	na	na	na	na	na	na	na
Q2_227	1	142955551	142959801	4250	q21.1	Duplication	3	Q2	20	>20%	No	Shared	Known	No	Yes	No		No	No	0			No	-	-	-	-	-	na	-	na	na	na	na	na	na	na
Q3_259	1	142955551	142959801	4250	q21.1	Duplication	3	Q3	19	>20%	No	Shared	Known	No	Yes	No		No	No	0			No	-	-	-	-	-	na	-	na	na	na	na	na	na	na
Q1_276	1	142962101	142967701	5600	q21.1	Duplication	3	Q1	55	>20%	No	Shared	Known	No	Yes	No		No	No	0			No	-	-	-	-	-	na	-	na	na	na	na	na	na	na
Q2_228	1	142962101	142966701	4600	q21.1	Duplication	4	Q2	20	>20%	No	Shared	Known	No	Yes	No		No	No	0			No	-	-	-	-	-	na	-	na	na	na	na	na	na	na
Q3_260	1	142962701	142966701	4000	q21.1	Duplication	4	Q3	18	>20%	No	Shared	Known	No	Yes	No		No	No	0			No	-	-	-	-	-	na	-	na	na	na	na	na	na	na
Q2_229	1	143117551	143292600	175049	q21.1	Duplication	3	Q2	20	>20%	No	Shared	Known	No	No	No		No	No	0			No	-	-	-	-	-	na	-	na	na	na	na	na	na	na
Q1_277	1	143117801	143284950	167149	q21.1	Duplication	3	Q1	57	>20%	No	Shared	Known	No	No	No		No	No	0			No	-	-	-	-	-	na	-	na	na	na	na	na	na	na
Q3_261	1	143117801	143125601	7800	q21.1	Duplication	3	Q3	20	>20%	No	Shared	Known	No	No	No		No	No	0			No	-	-	-	-	-	na	-	na	na	na	na	na	na	na
Q3_262	1	143131551	143211001	79450	q21.1	Duplication	3	Q3	20	>20%	No	Shared	Known	No	No	No		No	No	0			No	-	-	-	-	-	na	-	na	na	na	na	na	na	na
Q1_278	1	143168671	143176237	7566	q21.1	Deletion	1	Q1	13	>20%	No	Shared	Known	No	No	No		No	No	0			No	-	-	-	-	-	cnv_38	-	kgp5251979	chr1:143503035	0.054	T	Chr1:143188456	0.326893	C
Q2_230	1	143168671	143176237	7566	q21.1	Deletion	1	Q2	7	>20%	No	2-10%	Known	No	No	No		No	No	0			No	-	-	-	-	-	cnv_38	-	kgp5251979	chr1:143503035	0.054	T	Chr1:143188456	0.326893	C
Q3_263	1	143168671	143176237	7566	q21.1	Deletion	1	Q3	3	1-20%	No	2-10%	Known	No	No	No		No	No	0			No	-	-	-	-	-	cnv_38	-	kgp5251979	chr1:143503035	0.054	T	Chr1:143188456	0.326893	C
Q3_264	1	143211051	143226001	14950	q21.1	Duplication	3	Q3	1	1-20%	No	Singleton	Known	No	No	No		No	No	0			No	-	-	-	-	-	na	-	na	na	na	na	na	na	na
Q3_265	1	143228301	143284950	56649	q21.1	Duplication	3	Q3	20	>20%	No	Shared	Known	No	No	No		No	No	0			No	-	-	-	-	-	na	-	na	na	na	na	na	na	na
Q1_279	1	143384401	143475301	90900	q21.1	Duplication	3	Q1	57	>20%	No	Shared	Known	No	No	No		No	No	0			No	-	-	-	-	-	na	-	na	na	na	na	na	na	na
Q2_231	1	143384401	143475401	91000	q21.1	Duplication	3	Q2	20	>20%	No	Shared	Known	No	No	No		No	No	0			No	-	-	-	-	-	na	-	na	na	na	na	na	na	na
Q3_266	1	143384401	143475301	90900	q21.1	Duplication	3	Q3	20	>20%	No	Shared	Known	No	No	No		No	No	0			No	-	-	-	-	-	na	-	na	na	na	na	na	na	na
Q1_280	1	143394301	143397000	2699	q21.1	Deletion	1	Q1	1	1-20%	Yes	Singleton	Known	No	No	No		No	No	0			No	-	-	-	-	-	na	-	na	na	na	na	na	na	na
Q1_281	1	143398801	143401050	2249	q21.1	Deletion	1	Q1	3	1-20%	Yes	2-10%	Known	No	No	No		No	No	0			No	-	-	-	-	-	na	-	na	na	na	na	na	na	na
Q3_267	1	143410951	143414196	3245	q21.1	Deletion	1	Q3	1	1-20%	Yes	Singleton	Known	No	No	No		No	No	0			No	-	-	-	-	-	na	-	na	na	na	na	na	na	na
Q1_282	1	143474551	143537951	63400	q21.1	Duplication	4	Q1	57	>20%	No	Shared	Known	No	Yes	No		No	No	0			No	-	-	-	-	-	na	-	na	na	na	na	na	na	na
Q2_232	1	143474551	143480451	5900	q21.1	Duplication	3	Q2	8	>20%	No	2-10%	Known	No	No	No		No	No	0			No	-	-	-	-	-	na	-	na	na	na	na	na	na	na
Q3_268	1	143474601	143543250	68649	q21.1	Duplication	4	Q3	20	>20%	No	Shared	Known	No	Yes	No		No	No	0			No	-	-	-	-	-	na	-	na	na	na	na	na	na	na
Q2_233	1	143479401	143543250	63849	q21.1	Duplication	4	Q2	20	>20%	No	Shared	Known	No	Yes	No		No	No	0			No	-	-	-	-	-	na	-	na	na	na	na	na	na	na
Q2_234	1	143496451	143508600	12149	q21.1	Deletion	1	Q2	2	1-20%	No	2-10%	Known	No	Yes	No		No	No	0			No	-	-	-	-	-	cnv_39	-	kgp5251979	chr1:143503035	0.001	T	Chr1:143496656	0.353768	A
Q1_283	1	143505001	143508150	3149	q21.1	Deletion	1	Q1	1	1-20%	No	Singleton	Known	No	Yes	No		No	No	0			No	-	-	-	-	-	cnv_39	-	kgp5251979	chr1:143503035	0.001	T	Chr1:143496656	0.353768	A
Q1_284	1	143510401	143513100	2699	q21.1	Deletion	1	Q1	1	1-20%	No	Singleton	Known	No	No	No		No	No	0			No	-	-	-	-	-	cnv_39	-	kgp5251979	chr1:143503035	0.001	T	Chr1:143496656	0.353768	A
Q2_235	1	143510401	143543250	32849	q21.1	Deletion	1	Q2	2	1-20%	No	2-10%	Known	No	Yes	No		No	No	0			No	-	-	-	-	-	cnv_39	-	kgp5251979	chr1:143503035	0.001	T	Chr1:143496656	0.353768	A
Q1_285	1	143516701	143530650	13949	q21.1	Deletion	1	Q1	9	>20%	No	2-10%	Known	No	Yes	No		No	No	0			No	-	-	-	-	-	na	-	na	na	na	na	na	na	na
Q3_269	1	143522101	143526150	4049	q21.1	Deletion	1	Q3	2	1-20%	No	2-10%	Known	No	No	No		No	No	0			No	-	-	-	-	-	na	-	na	na	na	na	na	na	na
Q1_286	1	143536951	143544501	7550	q21.1	Duplication	4	Q1	57	>20%	No	Shared	Known	No	Yes	No		No	No	0			No	-	-	-	-	-	na	-	na	na	na	na	na	na	na
Q1_287	1	143663851	143671950	8099	q21.1	Deletion	1	Q1	11	>20%	No	Shared	Known	No	No	No		No	No	0			No	-	-	-	-	-	cnv_40	-	kgp5251979	chr1:143503035	0	A	Chr1:144158383	0.285576	A
Q2_236	1	143669251	143671950	2699	q21.1	Deletion	1	Q2	1	1-20%	No	Singleton	Known	No	No	No		No	No	0			No	-	-	-	-	-	cnv_40	-	kgp5251979	chr1:143503035	0	A	Chr1:144158383	0.285576	A
Q1_288	1	143760451	143766551	6100	q21.1	Duplication	3	Q1	47	>20%	No	Shared	Known	No	Yes	No		No	No	0			No	-	-	-	-	-	na	-	na	na	na	na	na	na	na
Q3_270	1	143760501	143766601	6100	q21.1	Duplication	3	Q3	12	>20%	No	Shared	Known	No	Yes	No		No	No	0			No	-	-	-	-	-	na	-	na	na	na	na	na	na	na
Q2_237	1	143760551	143766551	6000	q21.1	Duplication	3	Q2	16	>20%	No	Shared	Known	No	Yes	No		No	No	0			No	-	-	-	-	-	na	-	na	na	na	na	na	na	na
Q1_289	1	143981801	143985101	3300	q21.1	Duplication	3	Q1	53	>20%	No	Shared	Known	No	Yes	No		No	No	0			No	-	-	-	-	-	na	-	na	na	na	na	na	na	na
Q2_238	1	143981851	143985101	3250	q21.1	Duplication	3	Q2	16	>20%	No	Shared	Known	No	Yes	No		No	No	0			No	-	-	-	-	-	na	-	na	na	na	na	na	na	na
Q3_271	1	143981851	143985101	3250	q21.1	Duplication	3	Q3	17	>20%	No	Shared	Known	No	Yes	No		No	No	0			No	-	-	-	-	-	na	-	na	na	na	na	na	na	na
Q1_290	1	144004501	144026101	21600	q21.1	Duplication	4	Q1	57	>20%	No	Shared	Known	No	Yes	No		No	No	0			No	-	-	-	-	-	na	-	na	na	na	na	na	na	na
Q2_239	1	144004651	144019801	15150	q21.1	Duplication	4	Q2	20	>20%	No	Shared	Known	No	Yes	No		No	No	0			No	-	-	-	-	-	na	-	na	na	na	na	na	na	na
Q3_272	1	144004651	144026151	21500	q21.1	Duplication	4	Q3	20	>20%	No	Shared	Known	No	Yes	No		No	No	0			No	-	-	-	-	-	na	-	na	na	na	na	na	na	na
Q1_291	1	144027951	144030601	2650	q21.1	Duplication	3	Q1	18	>20%	No	Shared	Known	No	Yes	No		No	No	0			No	-	-	-	-	-	na	-	na	na	na	na	na	na	na
Q2_240	1	144027951	144030601	2650	q21.1	Duplication	3	Q2	9	>20%	No	2-10%	Known	No	Yes	No		No	No	0			No	-	-	-	-	-	na	-	na	na	na	na	na	na	na
Q3_273	1	144027951	144030601	2650	q21.1	Duplication	3	Q3	7	>20%	No	2-10%	Known	No	Yes	No		No	No	0			No	-	-	-	-	-	na	-	na	na	na	na	na	na	na
Q1_292	1	144043851	144073901	30050	q21.1	Duplication	3	Q1	3	1-20%	No	2-10%	Known	No	Yes	No		No	No	0			No	-	-	-	-	-	na	-	na	na	na	na	na	na	na
Q3_274	1	144043901	144073901	30000	q21.1	Duplication	3	Q3	3	1-20%	No	2-10%	Known	No	Yes	No		No	No	0			No	-	-	-	-	-	na	-	na	na	na	na	na	na	na
Q1_293	1	144281701	144290250	8549	q21.1	Deletion	1	Q1	3	1-20%	No	2-10%	Known	No	Yes	No		Yes	No	1	LOC100288142		No	-	-	-	-	-	cnv_41	Genic	kgp10351156	chr1:144691143	0.001	A	Chr1:144524208	0.491803	A
Q3_275	1	144281701	144289800	8099	q21.1	Deletion	1	Q3	1	1-20%	No	Singleton	Known	No	Yes	No		Yes	No	1	LOC100288142		No	-	-	-	-	-	cnv_41	Genic	kgp10351156	chr1:144691143	0.001	A	Chr1:144524208	0.491803	A
Q1_294	1	144285301	144298800	13499	q21.1	Duplication	3	Q1	3	1-20%	No	2-10%	Known	No	Yes	No		Yes	No	1	LOC100288142		No	-	-	-	-	-	na	-	na	na	na	na	na	na	na
Q2_241	1	144285301	144300600	15299	q21.1	Duplication	3	Q2	3	1-20%	No	2-10%	Known	No	Yes	No		Yes	No	3	LOC100288142;LINC00623;LOC728875		No	-	-	-	-	-	na	-	na	na	na	na	na	na	na
Q3_276	1	144289351	144300600	11249	q21.1	Duplication	3	Q3	1	1-20%	No	Singleton	Known	No	Yes	No		Yes	No	3	LOC100288142;LINC00623;LOC728875		No	-	-	-	-	-	na	-	na	na	na	na	na	na	na
Q1_295	1	144336601	144380700	44099	q21.1	Duplication	3	Q1	9	>20%	No	2-10%	Known	Yes	Yes	No		Yes	Yes	6	LOC100288142;LINC00623;LOC728875;PPIAL4B;PPIAL4A;PPIAL4C	ex1/1;ex1/1;ex1/1	No	-	-	-	-	-	na	-	na	na	na	na	na	na	na
Q2_242	1	144336601	144340200	3599	q21.1	Duplication	3	Q2	1	1-20%	No	Singleton	Known	No	Yes	No		Yes	No	3	LOC100288142;LINC00623;LOC728875		No	-	-	-	-	-	na	-	na	na	na	na	na	na	na
Q3_277	1	144337051	144366300	29249	q21.1	Deletion	1	Q3	4	1-20%	No	2-10%	Known	Yes	Yes	No		Yes	Yes	6	LOC100288142;LINC00623;LOC728875;PPIAL4B;PPIAL4A;PPIAL4C	ex1/1;ex1/1;ex1/1	No	-	-	-	-	-	cnv_42	Genic	kgp8176340	chr1:144583217	0.045	A	Chr1:144382008	1	A
Q2_243	1	144340201	144366300	26099	q21.1	Deletion	1	Q2	2	1-20%	No	2-10%	Known	Yes	Yes	No		Yes	Yes	6	LOC100288142;LINC00623;LOC728875;PPIAL4B;PPIAL4A;PPIAL4C	ex1/1;ex1/1;ex1/1	No	-	-	-	-	-	cnv_42	Genic	kgp8176340	chr1:144583217	0.045	A	Chr1:144382008	1	A
Q2_244	1	144341101	144380700	39599	q21.1	Duplication	3	Q2	4	1-20%	No	2-10%	Known	Yes	Yes	No		Yes	Yes	5	LOC100288142;LOC728875;PPIAL4B;PPIAL4A;PPIAL4C	ex1/1;ex1/1;ex1/1	No	-	-	-	-	-	na	-	na	na	na	na	na	na	na
Q1_296	1	144341551	144352800	11249	q21.1	Deletion	1	Q1	1	1-20%	No	Singleton	Known	Yes	No	No		Yes	No	2	LOC100288142;LOC728875		No	-	-	-	-	-	na	-	na	na	na	na	na	na	na
Q3_278	1	144346501	144361350	14849	q21.1	Duplication	3	Q3	2	1-20%	No	2-10%	Known	No	Yes	No		Yes	No	1	LOC100288142		No	-	-	-	-	-	na	-	na	na	na	na	na	na	na
Q3_279	1	144368101	144370800	2699	q21.1	Duplication	3	Q3	1	1-20%	No	Singleton	Known	No	Yes	No		Yes	No	1	LOC100288142		No	-	-	-	-	-	na	-	na	na	na	na	na	na	na
Q2_245	1	144371701	144374400	2699	q21.1	Deletion	1	Q2	1	1-20%	No	Singleton	Known	No	Yes	No		Yes	No	1	LOC100288142		No	-	-	-	-	-	na	-	na	na	na	na	na	na	na
Q3_280	1	144371701	144380250	8549	q21.1	Deletion	1	Q3	2	1-20%	No	2-10%	Known	No	Yes	No		Yes	No	1	LOC100288142		No	-	-	-	-	-	na	-	na	na	na	na	na	na	na
Q1_297	1	144385201	144391500	6299	q21.1	Duplication	3	Q1	11	>20%	No	Shared	Known	No	Yes	No		Yes	No	1	LOC100288142		No	-	-	-	-	-	na	-	na	na	na	na	na	na	na
Q2_246	1	144385201	144391500	6299	q21.1	Duplication	3	Q2	5	>20%	No	2-10%	Known	No	Yes	No		Yes	No	1	LOC100288142		No	-	-	-	-	-	na	-	na	na	na	na	na	na	na
Q3_281	1	144385201	144391500	6299	q21.1	Duplication	3	Q3	4	1-20%	No	2-10%	Known	No	Yes	No		Yes	No	1	LOC100288142		No	-	-	-	-	-	na	-	na	na	na	na	na	na	na
Q1_298	1	144394201	144401400	7199	q21.1	Duplication	3	Q1	5	1-20%	No	2-10%	Known	No	Yes	No		Yes	No	1	LOC100288142		No	-	-	-	-	-	na	-	na	na	na	na	na	na	na
Q2_247	1	144394201	144401400	7199	q21.1	Duplication	3	Q2	3	1-20%	No	2-10%	Known	No	Yes	No		Yes	No	1	LOC100288142		No	-	-	-	-	-	na	-	na	na	na	na	na	na	na
Q3_282	1	144394201	144398700	4499	q21.1	Duplication	3	Q3	1	1-20%	No	Singleton	Known	No	Yes	No		Yes	No	1	LOC100288142		No	-	-	-	-	-	na	-	na	na	na	na	na	na	na
Q1_299	1	144461251	144484200	22949	q21.1	Deletion	1	Q1	3	1-20%	No	2-10%	Known	No	Yes	No		Yes	No	2	LOC100288142;LOC728875		No	-	-	-	-	-	cnv_43	Genic	kgp8874127	chr1:144929611	0.065	G	Chr1:144512411	0.889773	G
Q2_248	1	144465301	144484200	18899	q21.1	Deletion	1	Q2	4	1-20%	No	2-10%	Known	No	Yes	No		Yes	No	2	LOC100288142;LOC728875		No	-	-	-	-	-	cnv_43	Genic	kgp8874127	chr1:144929611	0.065	G	Chr1:144512411	0.889773	G
Q3_283	1	144466201	144484650	18449	q21.1	Deletion	1	Q3	2	1-20%	No	2-10%	Known	No	Yes	No		Yes	No	2	LOC100288142;LOC728875		No	-	-	-	-	-	cnv_43	Genic	kgp8874127	chr1:144929611	0.065	G	Chr1:144512411	0.889773	G
Q2_249	1	144510751	144514350	3599	q21.1	Deletion	1	Q2	2	1-20%	No	2-10%	Known	No	Yes	No		Yes	No	2	LOC100288142;LOC728875		No	-	-	-	-	-	na	-	na	na	na	na	na	na	na
Q3_284	1	144510751	144514350	3599	q21.1	Deletion	1	Q3	1	1-20%	No	Singleton	Known	No	Yes	No		Yes	No	2	LOC100288142;LOC728875		No	-	-	-	-	-	na	-	na	na	na	na	na	na	na
Q1_300	1	144526651	144552101	25450	q21.1	Duplication	4	Q1	57	>20%	No	Shared	Known	No	No	No		Yes	No	1	LOC100288142		No	-	-	-	-	-	na	-	na	na	na	na	na	na	na
Q2_250	1	144526651	144552101	25450	q21.1	Duplication	4	Q2	20	>20%	No	Shared	Known	No	No	No		Yes	No	1	LOC100288142		No	-	-	-	-	-	na	-	na	na	na	na	na	na	na
Q3_285	1	144526651	144552101	25450	q21.1	Duplication	4	Q3	20	>20%	No	Shared	Known	No	No	No		Yes	No	1	LOC100288142		No	-	-	-	-	-	na	-	na	na	na	na	na	na	na
Q1_301	1	144576451	144580050	3599	q21.1	Duplication	3	Q1	1	1-20%	No	Singleton	Novel	No	No	No		Yes	No	1	LOC100288142		No	-	-	-	-	-	na	-	na	na	na	na	na	na	na
Q3_286	1	144578701	144581400	2699	q21.1	Duplication	3	Q3	1	1-20%	No	Singleton	Novel	No	No	No		Yes	No	1	LOC100288142		No	-	-	-	-	-	na	-	na	na	na	na	na	na	na
Q1_302	1	144584951	144601901	16950	q21.1	Duplication	3	Q1	57	>20%	No	Shared	Novel	No	No	No		Yes	No	1	LOC100288142		No	-	-	-	-	-	na	-	na	na	na	na	na	na	na
Q2_251	1	144584951	144601751	16800	q21.1	Duplication	3	Q2	20	>20%	No	Shared	Novel	No	No	No		Yes	No	1	LOC100288142		No	-	-	-	-	-	na	-	na	na	na	na	na	na	na
Q3_287	1	144584951	144601751	16800	q21.1	Duplication	3	Q3	20	>20%	No	Shared	Novel	No	No	No		Yes	No	1	LOC100288142		No	-	-	-	-	-	na	-	na	na	na	na	na	na	na
Q1_303	1	144673801	144703301	29500	q21.1	Duplication	3	Q1	14	>20%	No	Shared	Known	Yes	Yes	No		Yes	No	4	NBPF9;NBPF8;LOC100288142;LOC653513		No	-	-	-	-	-	na	-	na	na	na	na	na	na	na
Q2_252	1	144673801	144676601	2800	q21.1	Duplication	3	Q2	1	1-20%	No	Singleton	Known	No	No	No		Yes	No	4	NBPF9;NBPF8;LOC100288142;LOC653513		No	-	-	-	-	-	na	-	na	na	na	na	na	na	na
Q3_288	1	144673801	144703301	29500	q21.1	Duplication	3	Q3	5	>20%	No	2-10%	Known	Yes	Yes	No		Yes	No	4	NBPF9;NBPF8;LOC100288142;LOC653513		No	-	-	-	-	-	na	-	na	na	na	na	na	na	na
Q2_253	1	144681451	144695601	14150	q21.1	Duplication	3	Q2	1	1-20%	No	Singleton	Known	No	Yes	No		Yes	No	3	NBPF9;NBPF8;LOC100288142		No	-	-	-	-	-	na	-	na	na	na	na	na	na	na
Q1_304	1	144810901	144813600	2699	q21.1	Deletion	1	Q1	2	1-20%	Yes	2-10%	Known	No	No	No		Yes	No	3	NBPF9;NBPF8;LOC100288142		No	-	-	-	-	-	na	-	na	na	na	na	na	na	na
Q1_305	1	144831901	144844701	12800	q21.1	Duplication	3	Q1	24	>20%	No	Shared	Known	No	No	No		Yes	No	2	NBPF9;LOC100288142		No	-	-	-	-	-	na	-	na	na	na	na	na	na	na
Q3_289	1	144832101	144844701	12600	q21.1	Duplication	3	Q3	5	>20%	No	2-10%	Known	No	No	No		Yes	No	2	NBPF9;LOC100288142		No	-	-	-	-	-	na	-	na	na	na	na	na	na	na
Q2_254	1	144835201	144844701	9500	q21.1	Duplication	3	Q2	7	>20%	No	2-10%	Known	No	No	No		Yes	No	2	NBPF9;LOC100288142		No	-	-	-	-	-	na	-	na	na	na	na	na	na	na
Q3_290	1	144849101	144896251	47150	q21.1	Duplication	3	Q3	20	>20%	No	Shared	Known	No	Yes	Yes	miR-290;miR-339	Yes	Yes	3	NBPF9;LOC100288142;PDE4DIP	ex46/46,ex45/46,ex44/46,ex43/46,ex42/46,ex41/46,ex40/46,ex39/46,ex38/46,ex37/46,ex36/46,ex35/46,ex34/46,ex33/46,ex32/46,ex31/46,ex30/46,ex29/46,ex28/46,ex27/46,ex26/46,ex25/46;ex44/44,ex43/44,ex42/44,ex41/44,ex40/44,ex39/44,ex38/44,ex37/44,ex36/44,ex35/44,ex34/44,ex33/44,ex32/44,ex31/44,ex30/44,ex29/44,ex28/44,ex27/44,ex26/44,ex25/44,ex24/44,ex23/44,ex22/44;ex23/23,ex22/23;ex44/44,ex43/44,ex42/44…	No	-	-	-	-	-	na	-	na	na	na	na	na	na	na
Q1_306	1	144849451	144896301	46850	q21.1	Duplication	3	Q1	57	>20%	No	Shared	Known	No	Yes	Yes	miR-290;miR-339	Yes	Yes	3	NBPF9;LOC100288142;PDE4DIP	ex46/46,ex45/46,ex44/46,ex43/46,ex42/46,ex41/46,ex40/46,ex39/46,ex38/46,ex37/46,ex36/46,ex35/46,ex34/46,ex33/46,ex32/46,ex31/46,ex30/46,ex29/46,ex28/46,ex27/46,ex26/46,ex25/46;ex44/44,ex43/44,ex42/44,ex41/44,ex40/44,ex39/44,ex38/44,ex37/44,ex36/44,ex35/44,ex34/44,ex33/44,ex32/44,ex31/44,ex30/44,ex29/44,ex28/44,ex27/44,ex26/44,ex25/44,ex24/44,ex23/44,ex22/44;ex23/23,ex22/23;ex44/44,ex43/44,ex42/44…	No	-	-	-	-	-	na	-	na	na	na	na	na	na	na
Q2_255	1	144849651	144896301	46650	q21.1	Duplication	3	Q2	20	>20%	No	Shared	Known	No	Yes	Yes	miR-290;miR-339	Yes	Yes	3	NBPF9;LOC100288142;PDE4DIP	ex46/46,ex45/46,ex44/46,ex43/46,ex42/46,ex41/46,ex40/46,ex39/46,ex38/46,ex37/46,ex36/46,ex35/46,ex34/46,ex33/46,ex32/46,ex31/46,ex30/46,ex29/46,ex28/46,ex27/46,ex26/46,ex25/46;ex44/44,ex43/44,ex42/44,ex41/44,ex40/44,ex39/44,ex38/44,ex37/44,ex36/44,ex35/44,ex34/44,ex33/44,ex32/44,ex31/44,ex30/44,ex29/44,ex28/44,ex27/44,ex26/44,ex25/44,ex24/44,ex23/44,ex22/44;ex23/23,ex22/23;ex44/44,ex43/44,ex42/44…	No	-	-	-	-	-	na	-	na	na	na	na	na	na	na
Q1_307	1	144906801	144961601	54800	q21.1	Duplication	3	Q1	57	>20%	No	Shared	Known	Yes	Yes	No		Yes	Yes	3	NBPF9;LOC100288142;PDE4DIP	ex20/46,ex19/46,ex18/46,ex17/46,ex16/46,ex15/46,ex14/46,ex13/46,ex12/46,ex11/46,ex10/46,ex9/46,ex8/46,ex7/46,ex6/46,ex5/46;ex5/5,ex4/5,ex3/5;ex5/5,ex4/5,ex3/5;ex17/44,ex16/44,ex15/44,ex14/44,ex13/44,ex12/44,ex11/44,ex10/44,ex9/44,ex8/44,ex7/44,ex6/44,ex5/44,ex4/44,ex3/44,ex2/44;ex17/23,ex16/23,ex15/23,ex14/23,ex13/23,ex12/23,ex11/23,ex10/23,ex9/23,ex8/23,ex7/23,ex6/23,ex5/23,ex4/23,ex3/23,ex2/23;…	No	-	-	-	-	-	na	-	na	na	na	na	na	na	na
Q3_291	1	144906801	144961351	54550	q21.1	Duplication	3	Q3	20	>20%	No	Shared	Known	Yes	Yes	No		Yes	Yes	3	NBPF9;LOC100288142;PDE4DIP	ex20/46,ex19/46,ex18/46,ex17/46,ex16/46,ex15/46,ex14/46,ex13/46,ex12/46,ex11/46,ex10/46,ex9/46,ex8/46,ex7/46,ex6/46,ex5/46;ex5/5,ex4/5,ex3/5;ex5/5,ex4/5,ex3/5;ex17/44,ex16/44,ex15/44,ex14/44,ex13/44,ex12/44,ex11/44,ex10/44,ex9/44,ex8/44,ex7/44,ex6/44,ex5/44,ex4/44,ex3/44,ex2/44;ex17/23,ex16/23,ex15/23,ex14/23,ex13/23,ex12/23,ex11/23,ex10/23,ex9/23,ex8/23,ex7/23,ex6/23,ex5/23,ex4/23,ex3/23,ex2/23;…	No	-	-	-	-	-	na	-	na	na	na	na	na	na	na
Q2_256	1	144906851	144961351	54500	q21.1	Duplication	3	Q2	20	>20%	No	Shared	Known	Yes	Yes	No		Yes	Yes	3	NBPF9;LOC100288142;PDE4DIP	ex20/46,ex19/46,ex18/46,ex17/46,ex16/46,ex15/46,ex14/46,ex13/46,ex12/46,ex11/46,ex10/46,ex9/46,ex8/46,ex7/46,ex6/46,ex5/46;ex5/5,ex4/5,ex3/5;ex5/5,ex4/5,ex3/5;ex17/44,ex16/44,ex15/44,ex14/44,ex13/44,ex12/44,ex11/44,ex10/44,ex9/44,ex8/44,ex7/44,ex6/44,ex5/44,ex4/44,ex3/44,ex2/44;ex17/23,ex16/23,ex15/23,ex14/23,ex13/23,ex12/23,ex11/23,ex10/23,ex9/23,ex8/23,ex7/23,ex6/23,ex5/23,ex4/23,ex3/23,ex2/23;…	No	-	-	-	-	-	na	-	na	na	na	na	na	na	na
Q2_257	1	144962601	144978401	15800	q21.1	Duplication	3	Q2	1	1-20%	No	Singleton	Known	No	Yes	No		Yes	No	3	NBPF9;LOC100288142;PDE4DIP		No	-	-	-	-	-	na	-	na	na	na	na	na	na	na
Q1_308	1	144962751	145049001	86250	q21.1	Duplication	4	Q1	57	>20%	No	Shared	Known	Yes	Yes	No		Yes	Yes	3	NBPF9;LOC100288142;PDE4DIP	ex4/46,ex3/46,ex2/46,ex1/46;ex2/5,ex1/5;ex2/5,ex1/5;ex1/44;ex1/23;ex1/44;ex1/4;ex4/7,ex3/7,ex2/7	No	-	-	-	-	-	na	-	na	na	na	na	na	na	na
Q3_292	1	144982451	144985951	3500	q21.1	Duplication	3	Q3	4	1-20%	No	2-10%	Known	No	Yes	No		Yes	No	3	NBPF9;LOC100288142;PDE4DIP		No	-	-	-	-	-	na	-	na	na	na	na	na	na	na
Q2_258	1	144982501	144985951	3450	q21.1	Duplication	3	Q2	3	1-20%	No	2-10%	Known	No	Yes	No		Yes	No	3	NBPF9;LOC100288142;PDE4DIP		No	-	-	-	-	-	na	-	na	na	na	na	na	na	na
Q2_259	1	144985751	145048901	63150	q21.1	Duplication	4	Q2	20	>20%	No	Shared	Known	Yes	Yes	No		Yes	Yes	3	NBPF9;LOC100288142;PDE4DIP	ex4/46,ex3/46,ex2/46,ex1/46;ex2/5,ex1/5;ex2/5,ex1/5;ex1/44;ex1/23;ex1/44;ex1/4;ex4/7,ex3/7,ex2/7	No	-	-	-	-	-	na	-	na	na	na	na	na	na	na
Q3_293	1	144985801	145048901	63100	q21.1	Duplication	4	Q3	20	>20%	No	Shared	Known	Yes	Yes	No		Yes	Yes	3	NBPF9;LOC100288142;PDE4DIP	ex4/46,ex3/46,ex2/46,ex1/46;ex2/5,ex1/5;ex2/5,ex1/5;ex1/44;ex1/23;ex1/44;ex1/4;ex4/7,ex3/7,ex2/7	No	-	-	-	-	-	na	-	na	na	na	na	na	na	na
Q1_309	1	145053751	145092951	39200	q21.1	Duplication	4	Q1	57	>20%	No	Shared	Known	Yes	Yes	No		Yes	Yes	3	NBPF9;LOC100288142;PDE4DIP	ex1/7	No	-	-	-	-	-	na	-	na	na	na	na	na	na	na
Q3_294	1	145053801	145092901	39100	q21.1	Duplication	4	Q3	20	>20%	No	Shared	Known	Yes	Yes	No		Yes	Yes	3	NBPF9;LOC100288142;PDE4DIP	ex1/7	No	-	-	-	-	-	na	-	na	na	na	na	na	na	na
Q2_260	1	145053851	145092901	39050	q21.1	Duplication	4	Q2	20	>20%	No	Shared	Known	Yes	Yes	No		Yes	Yes	3	NBPF9;LOC100288142;PDE4DIP	ex1/7	No	-	-	-	-	-	na	-	na	na	na	na	na	na	na
Q1_310	1	145092946	145097081	4135	q21.1	Deletion	1	Q1	57	>20%	No	Shared	Known	Yes	Yes	No		Yes	Yes	3	NBPF9;LOC100288142;SEC22B	ex1/6	No	-	-	-	-	-	na	-	na	na	na	na	na	na	na
Q2_261	1	145092946	145097081	4135	q21.1	Deletion	1	Q2	20	>20%	No	Shared	Known	Yes	Yes	No		Yes	Yes	3	NBPF9;LOC100288142;SEC22B	ex1/6	No	-	-	-	-	-	na	-	na	na	na	na	na	na	na
Q3_295	1	145092946	145097081	4135	q21.1	Deletion	1	Q3	20	>20%	No	Shared	Known	Yes	Yes	No		Yes	Yes	3	NBPF9;LOC100288142;SEC22B	ex1/6	No	-	-	-	-	-	na	-	na	na	na	na	na	na	na
Q1_311	1	145097101	145149501	52400	q21.1	Duplication	3	Q1	57	>20%	No	Shared	Known	No	Yes	Yes	miR-135;miR-216/216a;miR-1/206;miR-19	Yes	Yes	3	NBPF9;LOC100288142;SEC22B	ex2/6,ex3/6,ex4/6,ex5/6,ex6/6	No	-	-	-	-	-	na	-	na	na	na	na	na	na	na
Q2_262	1	145097101	145119051	21950	q21.1	Duplication	4	Q2	20	>20%	No	Shared	Known	No	Yes	Yes	miR-135;miR-216/216a;miR-1/206;miR-19	Yes	Yes	3	NBPF9;LOC100288142;SEC22B	ex2/6,ex3/6,ex4/6,ex5/6,ex6/6	No	-	-	-	-	-	na	-	na	na	na	na	na	na	na
Q3_296	1	145097151	145119051	21900	q21.1	Duplication	4	Q3	20	>20%	No	Shared	Known	No	Yes	Yes	miR-135;miR-216/216a;miR-1/206;miR-19	Yes	Yes	3	NBPF9;LOC100288142;SEC22B	ex2/6,ex3/6,ex4/6,ex5/6,ex6/6	No	-	-	-	-	-	na	-	na	na	na	na	na	na	na
Q2_263	1	145118851	145149501	30650	q21.1	Duplication	3	Q2	20	>20%	No	Shared	Known	No	Yes	No		Yes	No	2	NBPF9;LOC100288142		No	-	-	-	-	-	na	-	na	na	na	na	na	na	na
Q3_297	1	145118901	145136301	17400	q21.1	Duplication	3	Q3	20	>20%	No	Shared	Known	No	Yes	No		Yes	No	2	NBPF9;LOC100288142		No	-	-	-	-	-	na	-	na	na	na	na	na	na	na
Q3_298	1	145139151	145149451	10300	q21.1	Duplication	3	Q3	3	1-20%	No	2-10%	Known	No	Yes	No		Yes	No	2	NBPF9;LOC100288142		No	-	-	-	-	-	na	-	na	na	na	na	na	na	na
Q3_299	1	145145672	145383239	237567	q21.1	Deletion	1	Q3	4	1-20%	No	2-10%	Known	Yes	Yes	Yes	miR-190;miR-128	Yes	Yes	4	NBPF10;NBPF9;LOC100288142;NOTCH2NL	ex1/86,ex2/86,ex3/86,ex4/86,ex5/86,ex6/86,ex7/86,ex8/86,ex9/86,ex10/86,ex11/86,ex12/86,ex13/86,ex14/86,ex15/86,ex16/86,ex17/86,ex18/86,ex19/86,ex20/86,ex21/86,ex22/86,ex23/86,ex24/86,ex25/86,ex26/86,ex27/86,ex28/86,ex29/86,ex30/86,ex31/86,ex32/86,ex33/86,ex34/86,ex35/86,ex36/86,ex37/86,ex38/86,ex39/86,ex40/86,ex41/86,ex42/86,ex43/86,ex44/86,ex45/86,ex46/86,ex47/86,ex48/86,ex49/86,ex50/86,ex51/86,…	No	-	-	-	-	-	na	-	na	na	na	na	na	na	na
Q1_312	1	145173901	145227451	53550	q21.1	Duplication	3	Q1	57	>20%	No	Shared	Known	Yes	Yes	No		Yes	No	3	NBPF9;LOC100288142;NOTCH2NL		No	-	-	-	-	-	na	-	na	na	na	na	na	na	na
Q2_264	1	145183501	145226651	43150	q21.1	Duplication	3	Q2	20	>20%	No	Shared	Known	Yes	Yes	No		Yes	No	3	NBPF9;LOC100288142;NOTCH2NL		No	-	-	-	-	-	na	-	na	na	na	na	na	na	na
Q3_300	1	145183701	145226801	43100	q21.1	Duplication	3	Q3	20	>20%	No	Shared	Known	Yes	Yes	No		Yes	No	3	NBPF9;LOC100288142;NOTCH2NL		No	-	-	-	-	-	na	-	na	na	na	na	na	na	na
Q3_301	1	145229251	145294901	65650	q21.1	Duplication	3	Q3	20	>20%	No	Shared	Known	Yes	Yes	Yes	miR-190;miR-128	Yes	Yes	4	NBPF10;NBPF9;LOC100288142;NOTCH2NL	ex1/86;ex2/5,ex3/5,ex4/5,ex5/5	No	-	-	-	-	-	na	-	na	na	na	na	na	na	na
Q1_313	1	145229301	145294901	65600	q21.1	Duplication	3	Q1	57	>20%	No	Shared	Known	Yes	Yes	Yes	miR-190;miR-128	Yes	Yes	4	NBPF10;NBPF9;LOC100288142;NOTCH2NL	ex1/86;ex2/5,ex3/5,ex4/5,ex5/5	No	-	-	-	-	-	na	-	na	na	na	na	na	na	na
Q2_265	1	145229451	145270251	40800	q21.1	Duplication	3	Q2	20	>20%	No	Shared	Known	No	Yes	No		Yes	Yes	3	NBPF9;LOC100288142;NOTCH2NL	ex2/5	No	-	-	-	-	-	na	-	na	na	na	na	na	na	na
Q2_266	1	145270801	145294801	24000	q21.1	Duplication	3	Q2	20	>20%	No	Shared	Known	Yes	Yes	Yes	miR-190;miR-128	Yes	Yes	4	NBPF10;NBPF9;LOC100288142;NOTCH2NL	ex1/86;ex3/5,ex4/5,ex5/5	No	-	-	-	-	-	na	-	na	na	na	na	na	na	na
Q1_314	1	145294651	145300500	5849	q21.1	Duplication	3	Q1	1	1-20%	Yes	Singleton	Known	No	No	No		Yes	Yes	3	NBPF10;NBPF9;LOC100288142	ex2/86,ex3/86,ex4/86,ex5/86,ex6/86	No	-	-	-	-	-	na	-	na	na	na	na	na	na	na
Q1_315	1	145294860	145301156	6296	q21.1	Deletion	1	Q1	24	>20%	No	Shared	Known	No	No	No		Yes	Yes	3	NBPF10;NBPF9;LOC100288142	ex2/86,ex3/86,ex4/86,ex5/86,ex6/86	No	-	-	-	-	-	cnv_44	Genic	kgp7707065	chr1:145097094	0.05	A	Chr1:145318633	1	G
Q2_267	1	145294860	145301156	6296	q21.1	Deletion	1	Q2	6	>20%	No	2-10%	Known	No	No	No		Yes	Yes	3	NBPF10;NBPF9;LOC100288142	ex2/86,ex3/86,ex4/86,ex5/86,ex6/86	No	-	-	-	-	-	cnv_44	Genic	kgp7707065	chr1:145097094	0.05	A	Chr1:145318633	1	G
Q1_316	1	145376201	145383401	7200	q21.1	Duplication	3	Q1	49	>20%	No	Shared	Known	No	No	No		Yes	No	2	NBPF10;LOC100288142		No	-	-	-	-	-	na	-	na	na	na	na	na	na	na
Q2_268	1	145376201	145382551	6350	q21.1	Duplication	3	Q2	13	>20%	No	Shared	Known	No	No	No		Yes	No	2	NBPF10;LOC100288142		No	-	-	-	-	-	na	-	na	na	na	na	na	na	na
Q3_302	1	145376301	145382601	6300	q21.1	Duplication	3	Q3	16	>20%	No	Shared	Known	No	No	No		Yes	No	2	NBPF10;LOC100288142		No	-	-	-	-	-	na	-	na	na	na	na	na	na	na
Q1_317	1	145379701	145382400	2699	q21.1	Deletion	1	Q1	2	1-20%	No	2-10%	Known	No	No	No		Yes	No	2	NBPF10;LOC100288142		No	-	-	-	-	-	na	-	na	na	na	na	na	na	na
Q1_318	1	145531980	145534315	2335	q21.1	Deletion	1	Q1	2	1-20%	No	2-10%	Known	No	Yes	No		Yes	Yes	3	NBPF10;LOC100288142;ITGA10	ex8/30,ex9/30,ex10/30,ex11/30,ex12/30,ex13/30,ex14/30	No	-	-	-	-	-	na	-	na	na	na	na	na	na	na
Q2_269	1	145531980	145534315	2335	q21.1	Deletion	1	Q2	2	1-20%	No	2-10%	Known	No	Yes	No		Yes	Yes	3	NBPF10;LOC100288142;ITGA10	ex8/30,ex9/30,ex10/30,ex11/30,ex12/30,ex13/30,ex14/30	No	-	-	-	-	-	na	-	na	na	na	na	na	na	na
Q1_319	1	146157751	146163600	5849	q21.1	Deletion	1	Q1	2	1-20%	No	2-10%	Known	No	Yes	No		Yes	No	2	NBPF10;LOC100288142		No	-	-	-	-	-	cnv_45	Genic	kgp11679209	chr1:146570478	0.321	A	Chr1:146441474	1	C
Q2_270	1	146157751	146164050	6299	q21.1	Deletion	1	Q2	2	1-20%	No	2-10%	Known	No	Yes	No		Yes	No	2	NBPF10;LOC100288142		No	-	-	-	-	-	cnv_45	Genic	kgp11679209	chr1:146570478	0.321	A	Chr1:146441474	1	C
Q2_271	1	146214451	146233350	18899	q21.1	Duplication	3	Q2	5	>20%	No	2-10%	Known	No	No	No		Yes	No	2	NBPF10;LOC100288142		No	-	-	-	-	-	na	-	na	na	na	na	na	na	na
Q1_320	1	146215801	146233350	17549	q21.1	Duplication	3	Q1	6	>20%	No	2-10%	Known	No	No	No		Yes	No	2	NBPF10;LOC100288142		No	-	-	-	-	-	na	-	na	na	na	na	na	na	na
Q3_303	1	146216251	146233350	17099	q21.1	Duplication	3	Q3	4	1-20%	No	2-10%	Known	No	No	No		Yes	No	2	NBPF10;LOC100288142		No	-	-	-	-	-	na	-	na	na	na	na	na	na	na
Q2_272	1	146243251	146253150	9899	q21.1	Duplication	3	Q2	2	1-20%	No	2-10%	Known	No	No	No		Yes	No	2	NBPF10;LOC100288142		No	-	-	-	-	-	na	-	na	na	na	na	na	na	na
Q3_304	1	146243251	146253150	9899	q21.1	Duplication	3	Q3	3	1-20%	No	2-10%	Known	No	No	No		Yes	No	2	NBPF10;LOC100288142		No	-	-	-	-	-	na	-	na	na	na	na	na	na	na
Q1_321	1	146243701	146246400	2699	q21.1	Duplication	3	Q1	7	>20%	No	2-10%	Known	No	No	No		Yes	No	2	NBPF10;LOC100288142		No	-	-	-	-	-	na	-	na	na	na	na	na	na	na
Q2_273	1	146356651	146365200	8549	q21.1	Deletion	1	Q2	2	1-20%	No	2-10%	Known	No	No	No		Yes	No	2	NBPF10;LOC100288142		No	-	-	-	-	-	cnv_46	Genic	rs17160790	chr1:146580837	0.13	A	Chr1:146441072	1	G
Q1_322	1	146357551	146365200	7649	q21.1	Deletion	1	Q1	4	1-20%	No	2-10%	Known	No	No	No		Yes	No	2	NBPF10;LOC100288142		No	-	-	-	-	-	cnv_46	Genic	rs17160790	chr1:146580837	0.13	A	Chr1:146441072	1	G
Q3_305	1	146358901	146365200	6299	q21.1	Deletion	1	Q3	1	1-20%	No	Singleton	Known	No	No	No		Yes	No	2	NBPF10;LOC100288142		No	-	-	-	-	-	cnv_46	Genic	rs17160790	chr1:146580837	0.13	A	Chr1:146441072	1	G
Q1_323	1	146391751	146395800	4049	q21.1	Deletion	1	Q1	5	1-20%	No	2-10%	Known	No	No	No		Yes	Yes	3	NBPF10;LOC100288142;NBPF12	ex6/37,ex7/37	No	-	-	-	-	-	na	-	na	na	na	na	na	na	na
Q2_274	1	146391751	146394900	3149	q21.1	Deletion	1	Q2	2	1-20%	No	2-10%	Known	No	No	No		Yes	No	3	NBPF10;LOC100288142;NBPF12		No	-	-	-	-	-	na	-	na	na	na	na	na	na	na
Q3_306	1	146391751	146394450	2699	q21.1	Deletion	1	Q3	1	1-20%	No	Singleton	Known	No	No	No		Yes	No	3	NBPF10;LOC100288142;NBPF12		No	-	-	-	-	-	na	-	na	na	na	na	na	na	na
Q2_275	1	146399401	146410650	11249	q21.1	Deletion	1	Q2	1	1-20%	No	Singleton	Known	No	No	No		Yes	Yes	3	NBPF10;LOC100288142;NBPF12	ex10/37,ex11/37,ex12/37,ex13/37,ex14/37,ex15/37,ex16/37,ex17/37,ex18/37	No	-	-	-	-	-	na	-	na	na	na	na	na	na	na
Q3_307	1	146405701	146410650	4949	q21.1	Deletion	1	Q3	1	1-20%	No	Singleton	Known	No	No	No		Yes	Yes	3	NBPF10;LOC100288142;NBPF12	ex15/37,ex16/37,ex17/37,ex18/37	No	-	-	-	-	-	na	-	na	na	na	na	na	na	na
Q1_324	1	146419651	146465550	45899	q21.1	Duplication	3	Q1	6	>20%	No	2-10%	Known	No	No	No		Yes	Yes	3	NBPF10;LOC100288142;NBPF12	ex69/86,ex70/86,ex71/86,ex72/86,ex73/86,ex74/86,ex75/86,ex76/86,ex77/86,ex78/86,ex79/86,ex80/86,ex81/86,ex82/86,ex83/86,ex84/86,ex85/86;ex100/131,ex101/131,ex102/131,ex103/131,ex104/131,ex105/131,ex106/131,ex107/131,ex108/131,ex109/131,ex110/131,ex111/131,ex112/131,ex113/131,ex114/131,ex115/131,ex116/131,ex117/131,ex118/131,ex119/131,ex120/131,ex121/131,ex122/131,ex123/131,ex124/131,ex125/131,ex1…	No	-	-	-	-	-	na	-	na	na	na	na	na	na	na
Q2_276	1	146420101	146465550	45449	q21.1	Duplication	3	Q2	4	1-20%	No	2-10%	Known	No	No	No		Yes	Yes	3	NBPF10;LOC100288142;NBPF12	ex69/86,ex70/86,ex71/86,ex72/86,ex73/86,ex74/86,ex75/86,ex76/86,ex77/86,ex78/86,ex79/86,ex80/86,ex81/86,ex82/86,ex83/86,ex84/86,ex85/86;ex100/131,ex101/131,ex102/131,ex103/131,ex104/131,ex105/131,ex106/131,ex107/131,ex108/131,ex109/131,ex110/131,ex111/131,ex112/131,ex113/131,ex114/131,ex115/131,ex116/131,ex117/131,ex118/131,ex119/131,ex120/131,ex121/131,ex122/131,ex123/131,ex124/131,ex125/131,ex1…	No	-	-	-	-	-	na	-	na	na	na	na	na	na	na
Q1_325	1	146451151	146453400	2249	q21.1	Deletion	1	Q1	1	1-20%	No	Singleton	Known	No	No	No		Yes	Yes	3	NBPF10;LOC100288142;NBPF12	ex74/86,ex75/86	No	-	-	-	-	-	na	-	na	na	na	na	na	na	na
Q2_277	1	146451151	146453400	2249	q21.1	Deletion	1	Q2	1	1-20%	No	Singleton	Known	No	No	No		Yes	Yes	3	NBPF10;LOC100288142;NBPF12	ex74/86,ex75/86	No	-	-	-	-	-	na	-	na	na	na	na	na	na	na
Q1_326	1	146455651	146457900	2249	q21.1	Deletion	1	Q1	4	1-20%	No	2-10%	Known	No	No	No		Yes	Yes	3	NBPF10;LOC100288142;NBPF12	ex76/86,ex77/86,ex78/86;ex124/131,ex125/131;ex30/37,ex31/37	No	-	-	-	-	-	na	-	na	na	na	na	na	na	na
Q3_308	1	146455651	146457900	2249	q21.1	Deletion	1	Q3	2	1-20%	No	2-10%	Known	No	No	No		Yes	Yes	3	NBPF10;LOC100288142;NBPF12	ex76/86,ex77/86,ex78/86;ex124/131,ex125/131;ex30/37,ex31/37	No	-	-	-	-	-	na	-	na	na	na	na	na	na	na
Q1_327	1	146470401	146479601	9200	q21.1	Duplication	3	Q1	45	>20%	No	Shared	Known	No	No	No		No	No	0			No	-	-	-	-	-	na	-	na	na	na	na	na	na	na
Q2_278	1	146470401	146479551	9150	q21.1	Duplication	3	Q2	14	>20%	No	Shared	Known	No	No	No		No	No	0			No	-	-	-	-	-	na	-	na	na	na	na	na	na	na
Q3_309	1	146470401	146479601	9200	q21.1	Duplication	3	Q3	12	>20%	No	Shared	Known	No	No	No		No	No	0			No	-	-	-	-	-	na	-	na	na	na	na	na	na	na
Q1_328	1	147388851	147394801	5950	q21.2	Duplication	3	Q1	52	>20%	No	Shared	Known	No	No	No		No	No	0			No	-	-	-	-	-	na	-	na	na	na	na	na	na	na
Q3_310	1	147389501	147394801	5300	q21.2	Duplication	3	Q3	16	>20%	No	Shared	Known	No	No	No		No	No	0			No	-	-	-	-	-	na	-	na	na	na	na	na	na	na
Q2_279	1	147389551	147394751	5200	q21.2	Duplication	3	Q2	17	>20%	No	Shared	Known	No	No	No		No	No	0			No	-	-	-	-	-	na	-	na	na	na	na	na	na	na
Q3_311	1	147532951	147537000	4049	q21.2	Duplication	3	Q3	2	1-20%	No	2-10%	Known	No	No	No		No	No	0			No	-	-	-	-	-	na	-	na	na	na	na	na	na	na
Q2_280	1	147533851	147537000	3149	q21.2	Duplication	3	Q2	1	1-20%	No	Singleton	Known	No	No	No		No	No	0			No	-	-	-	-	-	na	-	na	na	na	na	na	na	na
Q1_329	1	147545101	147554550	9449	q21.2	Duplication	4	Q1	4	1-20%	No	2-10%	Known	No	Yes	No		No	No	0			No	-	-	-	-	-	na	-	na	na	na	na	na	na	na
Q2_281	1	147545101	147552300	7199	q21.2	Duplication	4	Q2	3	1-20%	No	2-10%	Known	No	Yes	No		No	No	0			No	-	-	-	-	-	na	-	na	na	na	na	na	na	na
Q3_312	1	147545101	147552750	7649	q21.2	Duplication	4	Q3	4	1-20%	No	2-10%	Known	No	Yes	No		No	No	0			No	-	-	-	-	-	na	-	na	na	na	na	na	na	na
Q1_330	1	147698101	147709350	11249	q21.2	Deletion	1	Q1	1	1-20%	No	Singleton	Novel	No	Yes	No		Yes	No	1	NBPF8		No	-	-	-	-	-	na	-	na	na	na	na	na	na	na
Q2_282	1	147698101	147709350	11249	q21.2	Deletion	1	Q2	1	1-20%	No	Singleton	Novel	No	Yes	No		Yes	No	1	NBPF8		No	-	-	-	-	-	na	-	na	na	na	na	na	na	na
Q3_313	1	147699001	147731201	32200	q21.2	Duplication	3	Q3	20	>20%	No	Shared	Known	No	Yes	No		Yes	No	1	NBPF8		No	-	-	-	-	-	na	-	na	na	na	na	na	na	na
Q1_331	1	147706301	147731201	24900	q21.2	Duplication	3	Q1	57	>20%	No	Shared	Known	No	No	No		Yes	No	1	NBPF8		No	-	-	-	-	-	na	-	na	na	na	na	na	na	na
Q2_283	1	147706301	147731151	24850	q21.2	Duplication	3	Q2	20	>20%	No	Shared	Known	No	No	No		Yes	No	1	NBPF8		No	-	-	-	-	-	na	-	na	na	na	na	na	na	na
Q3_314	1	147850201	147859650	9449	q21.2	Duplication	3	Q3	3	1-20%	No	2-10%	Known	No	No	No		Yes	No	1	NBPF8		No	-	-	-	-	-	na	-	na	na	na	na	na	na	na
Q1_332	1	147851101	147859650	8549	q21.2	Duplication	3	Q1	6	>20%	No	2-10%	Known	No	No	No		Yes	No	1	NBPF8		No	-	-	-	-	-	na	-	na	na	na	na	na	na	na
Q2_284	1	147851101	147859650	8549	q21.2	Duplication	3	Q2	3	1-20%	No	2-10%	Known	No	No	No		Yes	No	1	NBPF8		No	-	-	-	-	-	na	-	na	na	na	na	na	na	na
Q2_285	1	147930751	147967650	36899	q21.2	Deletion	1	Q2	5	>20%	No	2-10%	Known	Yes	Yes	No		Yes	Yes	4	NBPF8;PPIAL4B;PPIAL4A;FLJ39739	ex1/1;ex1/1	No	-	-	-	-	-	cnv_47	Genic	kgp15134815	chr1:148241542	0.104	C	Chr1:148025606	0.660601	T
Q3_315	1	147930751	148017150	86399	q21.2	Deletion	1	Q3	5	>20%	No	2-10%	Known	Yes	Yes	No		Yes	Yes	4	NBPF8;PPIAL4B;PPIAL4A;FLJ39739	ex18/20,ex17/20,ex16/20,ex15/20,ex14/20,ex13/20;ex1/1;ex1/1	No	-	-	-	-	-	cnv_47	Genic	kgp15134815	chr1:148241542	0.104	C	Chr1:148025606	0.660601	T
Q1_333	1	147931201	147980700	49499	q21.2	Deletion	1	Q1	6	>20%	No	2-10%	Known	Yes	Yes	No		Yes	Yes	4	NBPF8;PPIAL4B;PPIAL4A;FLJ39739	ex1/1;ex1/1	No	-	-	-	-	-	cnv_47	Genic	kgp15134815	chr1:148241542	0.104	C	Chr1:148025606	0.660601	T
Q3_316	1	147931651	148025700	94049	q21.2	Duplication	3	Q3	6	>20%	No	2-10%	Known	Yes	Yes	No		Yes	Yes	4	NBPF8;PPIAL4B;PPIAL4A;FLJ39739	ex18/20,ex17/20,ex16/20,ex15/20,ex14/20,ex13/20,ex12/20,ex11/20,ex10/20,ex9/20,ex8/20;ex1/1;ex1/1	No	-	-	-	-	-	na	-	na	na	na	na	na	na	na
Q1_334	1	147959101	147963150	4049	q21.2	Duplication	3	Q1	2	1-20%	No	2-10%	Known	No	Yes	No		Yes	No	1	NBPF8		No	-	-	-	-	-	na	-	na	na	na	na	na	na	na
Q2_286	1	147969001	148005000	35999	q21.2	Deletion	1	Q2	4	1-20%	No	2-10%	Known	No	Yes	No		Yes	No	1	NBPF8		No	-	-	-	-	-	cnv_47	Genic	kgp15134815	chr1:148241542	0.104	C	Chr1:148025606	0.660601	T
Q1_335	1	147984301	147998700	14399	q21.2	Deletion	1	Q1	2	1-20%	No	2-10%	Known	No	Yes	No		Yes	No	1	NBPF8		No	-	-	-	-	-	cnv_47	Genic	kgp15134815	chr1:148241542	0.104	C	Chr1:148025606	0.660601	T
Q1_336	1	147999001	148002101	3100	q21.2	Duplication	3	Q1	24	>20%	No	Shared	Known	No	No	No		Yes	No	1	NBPF8		No	-	-	-	-	-	na	-	na	na	na	na	na	na	na
Q2_287	1	147999051	148002101	3050	q21.2	Duplication	3	Q2	7	>20%	No	2-10%	Known	No	No	No		Yes	No	1	NBPF8		No	-	-	-	-	-	na	-	na	na	na	na	na	na	na
Q1_337	1	148004551	148015800	11249	q21.2	Duplication	3	Q1	21	>20%	No	Shared	Known	No	No	No		Yes	Yes	1	NBPF8	ex18/20,ex17/20,ex16/20,ex15/20,ex14/20	No	-	-	-	-	-	na	-	na	na	na	na	na	na	na
Q1_338	1	148004890	148011750	6860	q21.2	Deletion	1	Q1	2	1-20%	No	2-10%	Known	No	No	No		Yes	Yes	1	NBPF8	ex18/20,ex17/20,ex16/20,ex15/20,ex14/20	No	-	-	-	-	-	cnv_47	Genic	kgp15134815	chr1:148241542	0.104	C	Chr1:148025606	0.660601	T
Q2_288	1	148007701	148015800	8099	q21.2	Duplication	3	Q2	5	>20%	No	2-10%	Known	No	No	No		Yes	Yes	1	NBPF8	ex16/20,ex15/20,ex14/20	No	-	-	-	-	-	na	-	na	na	na	na	na	na	na
Q2_289	1	148008151	148018050	9899	q21.2	Deletion	1	Q2	2	1-20%	No	2-10%	Known	No	No	No		Yes	Yes	1	NBPF8	ex15/20,ex14/20,ex13/20,ex12/20	No	-	-	-	-	-	cnv_47	Genic	kgp15134815	chr1:148241542	0.104	C	Chr1:148025606	0.660601	T
Q1_339	1	148511401	148538201	26800	q21.2	Duplication	3	Q1	5	1-20%	No	2-10%	Known	No	No	No		No	No	0			No	-	-	-	-	-	na	-	na	na	na	na	na	na	na
Q3_317	1	148511401	148538151	26750	q21.2	Duplication	3	Q3	1	1-20%	No	Singleton	Known	No	No	No		No	No	0			No	-	-	-	-	-	na	-	na	na	na	na	na	na	na
Q2_290	1	148527851	148538151	10300	q21.2	Duplication	3	Q2	1	1-20%	No	Singleton	Known	No	No	No		No	No	0			No	-	-	-	-	-	na	-	na	na	na	na	na	na	na
Q1_340	1	148538201	148540801	2600	q21.2	Duplication	4	Q1	51	>20%	No	Shared	Known	No	No	No		No	No	0			No	-	-	-	-	-	na	-	na	na	na	na	na	na	na
Q2_291	1	148538201	148540701	2500	q21.2	Duplication	3	Q2	18	>20%	No	Shared	Known	No	No	No		No	No	0			No	-	-	-	-	-	na	-	na	na	na	na	na	na	na
Q3_318	1	148538201	148540551	2350	q21.2	Duplication	4	Q3	20	>20%	No	Shared	Known	No	No	No		No	No	0			No	-	-	-	-	-	na	-	na	na	na	na	na	na	na
Q1_341	1	148540551	148553201	12650	q21.2	Duplication	4	Q1	57	>20%	No	Shared	Known	No	No	No		No	No	0			No	-	-	-	-	-	na	-	na	na	na	na	na	na	na
Q2_292	1	148540601	148553051	12450	q21.2	Duplication	3	Q2	20	>20%	No	Shared	Known	No	No	No		No	No	0			No	-	-	-	-	-	na	-	na	na	na	na	na	na	na
Q3_319	1	148540601	148553151	12550	q21.2	Duplication	4	Q3	20	>20%	No	Shared	Known	No	No	No		No	No	0			No	-	-	-	-	-	na	-	na	na	na	na	na	na	na
Q1_342	1	148552901	148562401	9500	q21.2	Duplication	3	Q1	9	>20%	No	2-10%	Known	Yes	No	No		Yes	No	1	NBPF15		No	-	-	-	-	-	na	-	na	na	na	na	na	na	na
Q2_293	1	148552901	148562051	9150	q21.2	Duplication	3	Q2	4	1-20%	No	2-10%	Known	Yes	No	No		Yes	No	1	NBPF15		No	-	-	-	-	-	na	-	na	na	na	na	na	na	na
Q3_320	1	148552951	148561851	8900	q21.2	Duplication	3	Q3	1	1-20%	No	Singleton	Known	Yes	No	No		Yes	No	1	NBPF15		No	-	-	-	-	-	na	-	na	na	na	na	na	na	na
Q1_343	1	148569001	148571501	2500	q21.2	Duplication	3	Q1	14	>20%	No	Shared	Known	No	No	No		Yes	No	1	NBPF15		No	-	-	-	-	-	na	-	na	na	na	na	na	na	na
Q2_294	1	148569001	148571451	2450	q21.2	Duplication	3	Q2	8	>20%	No	2-10%	Known	No	No	No		Yes	No	1	NBPF15		No	-	-	-	-	-	na	-	na	na	na	na	na	na	na
Q3_321	1	148569001	148571451	2450	q21.2	Duplication	3	Q3	6	>20%	No	2-10%	Known	No	No	No		Yes	No	1	NBPF15		No	-	-	-	-	-	na	-	na	na	na	na	na	na	na
Q3_322	1	148602151	148623300	21149	q21.2	Deletion	1	Q3	2	1-20%	Yes	2-10%	Known	No	Yes	No		No	No	0			No	-	-	-	-	-	na	-	na	na	na	na	na	na	na
Q1_344	1	148672501	148677701	5200	q21.2	Duplication	3	Q1	2	1-20%	No	2-10%	Known	No	No	No		No	No	0			No	-	-	-	-	-	na	-	na	na	na	na	na	na	na
Q2_295	1	148672701	148677701	5000	q21.2	Duplication	3	Q2	2	1-20%	No	2-10%	Known	No	No	No		No	No	0			No	-	-	-	-	-	na	-	na	na	na	na	na	na	na
Q3_323	1	148674801	148677701	2900	q21.2	Duplication	3	Q3	1	1-20%	No	Singleton	Known	No	No	No		No	No	0			No	-	-	-	-	-	na	-	na	na	na	na	na	na	na
Q1_345	1	148681301	148684001	2700	q21.2	Duplication	3	Q1	8	>20%	No	2-10%	Known	No	No	No		No	No	0			No	-	-	-	-	-	na	-	na	na	na	na	na	na	na
Q2_296	1	148681301	148683951	2650	q21.2	Duplication	3	Q2	3	1-20%	No	2-10%	Known	No	No	No		No	No	0			No	-	-	-	-	-	na	-	na	na	na	na	na	na	na
Q3_324	1	148681351	148683901	2550	q21.2	Duplication	3	Q3	1	1-20%	No	Singleton	Known	No	No	No		No	No	0			No	-	-	-	-	-	na	-	na	na	na	na	na	na	na
Q3_325	1	148764151	148767300	3149	q21.2	Duplication	3	Q3	3	1-20%	Yes	2-10%	Known	No	No	No		No	No	0			No	-	-	-	-	-	na	-	na	na	na	na	na	na	na
Q1_346	1	148783951	148786650	2699	q21.2	Duplication	3	Q1	1	1-20%	No	Singleton	Known	No	No	No		No	No	0			No	-	-	-	-	-	na	-	na	na	na	na	na	na	na
Q2_297	1	148783951	148786650	2699	q21.2	Duplication	3	Q2	1	1-20%	No	Singleton	Known	No	No	No		No	No	0			No	-	-	-	-	-	na	-	na	na	na	na	na	na	na
Q3_326	1	148783951	148786650	2699	q21.2	Duplication	3	Q3	1	1-20%	No	Singleton	Known	No	No	No		No	No	0			No	-	-	-	-	-	na	-	na	na	na	na	na	na	na
Q1_347	1	148844151	148954401	110250	q21.2	Duplication	3	Q1	57	>20%	No	Shared	Known	Yes	No	No		Yes	No	1	LOC645166		No	-	-	-	-	-	na	-	na	na	na	na	na	na	na
Q3_327	1	148844151	148954401	110250	q21.2	Duplication	3	Q3	20	>20%	No	Shared	Known	Yes	No	No		Yes	No	1	LOC645166		No	-	-	-	-	-	na	-	na	na	na	na	na	na	na
Q2_298	1	148844201	148954401	110200	q21.2	Duplication	3	Q2	20	>20%	No	Shared	Known	Yes	No	No		Yes	No	1	LOC645166		No	-	-	-	-	-	na	-	na	na	na	na	na	na	na
Q1_348	1	149025801	149035751	9950	q21.2	Duplication	4	Q1	57	>20%	No	Shared	Known	No	No	No		No	No	0			No	-	-	-	-	-	na	-	na	na	na	na	na	na	na
Q2_299	1	149026551	149035751	9200	q21.2	Duplication	4	Q2	20	>20%	No	Shared	Known	No	No	No		No	No	0			No	-	-	-	-	-	na	-	na	na	na	na	na	na	na
Q3_328	1	149026601	149035751	9150	q21.2	Duplication	4	Q3	20	>20%	No	Shared	Known	No	No	No		No	No	0			No	-	-	-	-	-	na	-	na	na	na	na	na	na	na
Q1_349	1	149035501	149222394	186893	q21.2	Deletion	1	Q1	13	>20%	No	Shared	Known	Yes	Yes	No		Yes	No	1	NBPF23		No	-	-	-	-	-	cnv_48	Genic	kgp15516742	chr1:148567241	0.031	A	Chr1:148646826	1	C
Q2_300	1	149035501	149277600	242099	q21.2	Deletion	1	Q2	7	>20%	No	2-10%	Known	Yes	Yes	No		Yes	No	1	NBPF23		No	-	-	-	-	-	cnv_48	Genic	kgp15516742	chr1:148567241	0.031	A	Chr1:148646826	1	C
Q3_329	1	149035501	149220450	184949	q21.2	Deletion	1	Q3	6	>20%	No	2-10%	Known	Yes	Yes	No		Yes	No	1	NBPF23		No	-	-	-	-	-	cnv_48	Genic	kgp15516742	chr1:148567241	0.031	A	Chr1:148646826	1	C
Q1_350	1	149198851	149221051	22200	q21.2	Duplication	3	Q1	14	>20%	No	Shared	Known	No	No	No		No	No	0			No	-	-	-	-	-	na	-	na	na	na	na	na	na	na
Q2_301	1	149198851	149220951	22100	q21.2	Duplication	3	Q2	7	>20%	No	2-10%	Known	No	No	No		No	No	0			No	-	-	-	-	-	na	-	na	na	na	na	na	na	na
Q3_330	1	149203901	149206201	2300	q21.2	Duplication	3	Q3	4	1-20%	No	2-10%	Known	No	No	No		No	No	0			No	-	-	-	-	-	na	-	na	na	na	na	na	na	na
Q1_351	1	149220651	149317701	97050	q21.2	Duplication	3	Q1	55	>20%	No	Shared	Known	Yes	Yes	No		Yes	No	1	LOC388692		No	-	-	-	-	-	na	-	na	na	na	na	na	na	na
Q2_302	1	149221001	149249700	28699	q21.2	Duplication	3	Q2	16	>20%	No	Shared	Known	No	Yes	No		No	No	0			No	-	-	-	-	-	na	-	na	na	na	na	na	na	na
Q3_331	1	149221001	149228051	7050	q21.2	Duplication	3	Q3	17	>20%	No	Shared	Known	No	Yes	No		No	No	0			No	-	-	-	-	-	na	-	na	na	na	na	na	na	na
Q1_352	1	149224951	149279850	54899	q21.2	Deletion	1	Q1	6	>20%	No	2-10%	Known	Yes	No	No		Yes	No	1	LOC388692		No	-	-	-	-	-	cnv_48	Genic	kgp15516742	chr1:148567241	0.031	A	Chr1:148646826	1	C
Q3_332	1	149227201	149232150	4949	q21.2	Deletion	1	Q3	2	1-20%	No	2-10%	Known	No	No	No		No	No	0			No	-	-	-	-	-	na	-	na	na	na	na	na	na	na
Q3_333	1	149232051	149249700	17649	q21.2	Duplication	3	Q3	15	>20%	No	Shared	Known	No	No	No		No	No	0			No	-	-	-	-	-	na	-	na	na	na	na	na	na	na
Q2_303	1	149248251	149317701	69450	q21.2	Duplication	3	Q2	17	>20%	No	Shared	Known	Yes	No	No		Yes	No	1	LOC388692		No	-	-	-	-	-	na	-	na	na	na	na	na	na	na
Q3_334	1	149267051	149317701	50650	q21.2	Duplication	3	Q3	17	>20%	No	Shared	Known	Yes	No	No		Yes	No	1	LOC388692		No	-	-	-	-	-	na	-	na	na	na	na	na	na	na
Q2_304	1	149294701	149296950	2249	q21.2	Deletion	1	Q2	1	1-20%	Yes	Singleton	Known	No	No	No		No	No	0			No	-	-	-	-	-	na	-	na	na	na	na	na	na	na
Q2_305	1	149313601	149459400	145799	q21.2	Deletion	1	Q2	4	1-20%	No	2-10%	Known	Yes	Yes	No		Yes	No	1	FCGR1C		No	-	-	-	-	-	cnv_49	Genic	kgp15135632	chr1:149071489	0.106	A	Chr1:149562286	1	T
Q1_353	1	149317201	149459400	142199	q21.2	Deletion	1	Q1	4	1-20%	No	2-10%	Known	Yes	Yes	No		Yes	No	1	FCGR1C		No	-	-	-	-	-	cnv_49	Genic	kgp15135632	chr1:149071489	0.106	A	Chr1:149562286	1	T
Q1_354	1	149331801	149336751	4950	q21.2	Duplication	3	Q1	21	>20%	No	Shared	Known	No	No	No		No	No	0			No	-	-	-	-	-	na	-	na	na	na	na	na	na	na
Q2_306	1	149332001	149336751	4750	q21.2	Duplication	3	Q2	4	1-20%	No	2-10%	Known	No	No	No		No	No	0			No	-	-	-	-	-	na	-	na	na	na	na	na	na	na
Q3_335	1	149332001	149336751	4750	q21.2	Duplication	3	Q3	8	>20%	No	2-10%	Known	No	No	No		No	No	0			No	-	-	-	-	-	na	-	na	na	na	na	na	na	na
Q2_307	1	149336751	149354451	17700	q21.2	Duplication	3	Q2	1	1-20%	No	Singleton	Known	No	Yes	No		No	No	0			No	-	-	-	-	-	na	-	na	na	na	na	na	na	na
Q3_336	1	149342401	149347350	4949	q21.2	Deletion	1	Q3	1	1-20%	No	Singleton	Known	No	No	No		No	No	0			No	-	-	-	-	-	na	-	na	na	na	na	na	na	na
Q1_355	1	149348451	149351801	3350	q21.2	Duplication	3	Q1	1	1-20%	No	Singleton	Known	No	Yes	No		No	No	0			No	-	-	-	-	-	na	-	na	na	na	na	na	na	na
Q3_337	1	149349601	149352300	2699	q21.2	Deletion	1	Q3	1	1-20%	No	Singleton	Known	No	No	No		No	No	0			No	-	-	-	-	-	na	-	na	na	na	na	na	na	na
Q1_356	1	149422051	149425200	3149	q21.2	Duplication	3	Q1	1	1-20%	Yes	Singleton	Known	No	No	No		No	No	0			No	-	-	-	-	-	na	-	na	na	na	na	na	na	na
Q3_338	1	149509801	149530050	20249	q21.2	Duplication	3	Q3	4	1-20%	No	2-10%	Known	No	Yes	No		No	No	0			No	-	-	-	-	-	na	-	na	na	na	na	na	na	na
Q1_357	1	149510251	149533650	23399	q21.2	Duplication	3	Q1	5	1-20%	No	2-10%	Known	No	Yes	No		No	No	0			No	-	-	-	-	-	na	-	na	na	na	na	na	na	na
Q2_308	1	149510251	149523750	13499	q21.2	Duplication	3	Q2	1	1-20%	No	Singleton	Known	No	Yes	No		No	No	0			No	-	-	-	-	-	na	-	na	na	na	na	na	na	na
Q3_339	1	149518801	149532300	13499	q21.2	Deletion	1	Q3	1	1-20%	No	Singleton	Known	No	Yes	No		No	No	0			No	-	-	-	-	-	na	-	na	na	na	na	na	na	na
Q1_358	1	149528251	149530950	2699	q21.2	Deletion	1	Q1	1	1-20%	No	Singleton	Known	No	No	No		No	No	0			No	-	-	-	-	-	na	-	na	na	na	na	na	na	na
Q1_359	1	149540851	149549400	8549	q21.2	Duplication	4	Q1	4	1-20%	No	2-10%	Known	No	Yes	No		No	No	0			No	-	-	-	-	-	na	-	na	na	na	na	na	na	na
Q3_340	1	149540851	149549400	8549	q21.2	Duplication	3	Q3	2	1-20%	No	2-10%	Known	No	Yes	No		No	No	0			No	-	-	-	-	-	na	-	na	na	na	na	na	na	na
Q2_309	1	149546251	149549400	3149	q21.2	Duplication	4	Q2	2	1-20%	No	2-10%	Known	No	Yes	No		No	No	0			No	-	-	-	-	-	na	-	na	na	na	na	na	na	na
Q1_360	1	149553451	149590800	37349	q21.2	Duplication	3	Q1	5	1-20%	No	2-10%	Known	Yes	Yes	No		Yes	Yes	5	PPIAL4B;PPIAL4A;PPIAL4C;LINC00623;LINC00869	ex1/1;ex1/1;ex1/1	No	-	-	-	-	-	na	-	na	na	na	na	na	na	na
Q3_341	1	149553451	149580450	26999	q21.2	Duplication	3	Q3	1	1-20%	No	Singleton	Known	Yes	Yes	No		Yes	Yes	5	PPIAL4B;PPIAL4A;PPIAL4C;LINC00623;LINC00869	ex1/1;ex1/1;ex1/1	No	-	-	-	-	-	na	-	na	na	na	na	na	na	na
Q2_310	1	149554801	149562000	7199	q21.2	Duplication	3	Q2	2	1-20%	No	2-10%	Known	No	Yes	No		No	No	0			No	-	-	-	-	-	na	-	na	na	na	na	na	na	na
Q3_342	1	149559301	149561550	2249	q21.2	Deletion	0	Q3	1	1-20%	Yes	Singleton	Known	No	Yes	No		No	No	0			No	-	-	-	-	-	na	-	na	na	na	na	na	na	na
Q2_311	1	149564701	149578650	13949	q21.2	Duplication	4	Q2	1	1-20%	No	Singleton	Known	Yes	Yes	No		Yes	No	2	LINC00623;LINC00869		No	-	-	-	-	-	na	-	na	na	na	na	na	na	na
Q3_343	1	149568751	149571450	2699	q21.2	Deletion	0	Q3	1	1-20%	Yes	Singleton	Known	No	No	No		No	No	0			No	-	-	-	-	-	na	-	na	na	na	na	na	na	na
Q1_361	1	149582251	149586300	4049	q21.2	Deletion	1	Q1	1	1-20%	No	Singleton	Known	No	Yes	No		Yes	No	2	LINC00623;LINC00869		No	-	-	-	-	-	na	-	na	na	na	na	na	na	na
Q2_312	1	149582251	149590800	8549	q21.2	Duplication	3	Q2	1	1-20%	No	Singleton	Known	No	Yes	No		Yes	No	2	LINC00623;LINC00869		No	-	-	-	-	-	na	-	na	na	na	na	na	na	na
Q3_344	1	149582701	149586300	3599	q21.2	Deletion	1	Q3	1	1-20%	No	Singleton	Known	No	Yes	No		Yes	No	2	LINC00623;LINC00869		No	-	-	-	-	-	na	-	na	na	na	na	na	na	na
Q1_362	1	149602501	149631750	29249	q21.2	Duplication	3	Q1	18	>20%	No	Shared	Known	No	No	No		Yes	No	2	LINC00623;LINC00869		No	-	-	-	-	-	na	-	na	na	na	na	na	na	na
Q2_313	1	149602501	149636700	34199	q21.2	Duplication	4	Q2	10	>20%	No	2-10%	Known	No	No	No		Yes	No	2	LINC00623;LINC00869		No	-	-	-	-	-	na	-	na	na	na	na	na	na	na
Q3_345	1	149602501	149615100	12599	q21.2	Duplication	4	Q3	5	>20%	No	2-10%	Known	No	No	No		Yes	No	2	LINC00623;LINC00869		No	-	-	-	-	-	na	-	na	na	na	na	na	na	na
Q1_363	1	149617351	149620500	3149	q21.2	Deletion	1	Q1	10	>20%	No	2-10%	Known	No	No	No		Yes	No	1	LINC00869		No	-	-	-	-	-	na	-	na	na	na	na	na	na	na
Q3_346	1	149617351	149620500	3149	q21.2	Deletion	1	Q3	3	1-20%	No	2-10%	Known	No	No	No		Yes	No	1	LINC00869		No	-	-	-	-	-	na	-	na	na	na	na	na	na	na
Q2_314	1	149617801	149620050	2249	q21.2	Deletion	1	Q2	1	1-20%	No	Singleton	Known	No	No	No		Yes	No	1	LINC00869		No	-	-	-	-	-	na	-	na	na	na	na	na	na	na
Q3_347	1	149617801	149624550	6749	q21.2	Duplication	4	Q3	3	1-20%	No	2-10%	Known	No	No	No		Yes	No	1	LINC00869		No	-	-	-	-	-	na	-	na	na	na	na	na	na	na
Q1_364	1	149627701	149635350	7649	q21.2	Deletion	1	Q1	2	1-20%	Yes	2-10%	Known	No	No	No		Yes	No	1	LINC00869		No	-	-	-	-	-	na	-	na	na	na	na	na	na	na
Q3_348	1	149648251	149659801	11550	q21.2	Duplication	3	Q3	1	1-20%	No	Singleton	Known	No	No	No		Yes	No	1	LINC00869		No	-	-	-	-	-	na	-	na	na	na	na	na	na	na
Q1_365	1	149649851	149654901	5050	q21.2	Duplication	3	Q1	1	1-20%	No	Singleton	Known	No	No	No		Yes	No	1	LINC00869		No	-	-	-	-	-	na	-	na	na	na	na	na	na	na
Q1_366	1	149655201	149659801	4600	q21.2	Duplication	3	Q1	2	1-20%	No	2-10%	Known	No	No	No		Yes	No	1	LINC00869		No	-	-	-	-	-	na	-	na	na	na	na	na	na	na
Q1_367	1	149690261	149693945	3684	q21.2	Deletion	1	Q1	1	1-20%	Yes	Singleton	Known	No	No	No		No	No	0			No	-	-	-	-	-	na	-	na	na	na	na	na	na	na
Q1_368	1	149765124	149767721	2597	q21.2	Deletion	1	Q1	1	1-20%	No	Singleton	Known	No	No	No		Yes	No	1	HIST2H2BF		No	-	-	-	-	-	na	-	na	na	na	na	na	na	na
Q3_349	1	149765124	149767721	2597	q21.2	Deletion	1	Q3	1	1-20%	No	Singleton	Known	No	No	No		Yes	No	1	HIST2H2BF		No	-	-	-	-	-	na	-	na	na	na	na	na	na	na
Q1_369	1	150683978	150718780	34802	q21.3	Duplication	3	Q1	8	>20%	No	2-10%	Known	Yes	Yes	Yes	miR-370	Yes	Yes	2	CTSS;HORMAD1	ex7/7;ex8/8;ex6/14,ex5/14,ex4/14,ex3/14,ex2/14,ex1/14;ex7/15,ex6/15,ex5/15,ex4/15,ex3/15,ex2/15,ex1/15	No	-	-	-	-	-	na	-	na	na	na	na	na	na	na
Q3_350	1	150683978	150704215	20237	q21.3	Duplication	3	Q3	6	>20%	No	2-10%	Known	Yes	Yes	Yes	miR-370	Yes	Yes	2	CTSS;HORMAD1	ex6/14,ex5/14,ex4/14,ex3/14,ex2/14,ex1/14;ex7/15,ex6/15,ex5/15,ex4/15,ex3/15,ex2/15,ex1/15	No	-	-	-	-	-	na	-	na	na	na	na	na	na	na
Q2_315	1	150685716	150704215	18499	q21.3	Duplication	3	Q2	2	1-20%	No	2-10%	Known	Yes	Yes	Yes	miR-370	Yes	Yes	2	CTSS;HORMAD1	ex5/14,ex4/14,ex3/14,ex2/14,ex1/14;ex5/15,ex4/15,ex3/15,ex2/15,ex1/15	No	-	-	-	-	-	na	-	na	na	na	na	na	na	na
Q1_370	1	150891351	150893991	2640	q21.3	Deletion	1	Q1	2	1-20%	Yes	2-10%	Novel	No	No	No		No	No	0			No	-	-	-	-	-	na	-	na	na	na	na	na	na	na
Q1_371	1	150993451	150996600	3149	q21.3	Deletion	1	Q1	3	1-20%	Yes	2-10%	Known	No	Yes	No		Yes	No	1	PRUNE		No	-	-	-	-	-	na	-	na	na	na	na	na	na	na
Q3_351	1	152185501	152190000	4499	q21.3	Deletion	1	Q3	7	>20%	No	2-10%	Known	No	Yes	No		Yes	Yes	1	HRNR	ex3/3	No	-	-	-	-	-	na	-	na	na	na	na	na	na	na
Q1_372	1	152185951	152190000	4049	q21.3	Deletion	1	Q1	13	>20%	No	Shared	Known	No	Yes	No		Yes	Yes	1	HRNR	ex3/3	No	-	-	-	-	-	na	-	na	na	na	na	na	na	na
Q1_373	1	152185951	152190900	4949	q21.3	Duplication	3	Q1	29	>20%	No	Shared	Known	No	Yes	No		Yes	Yes	1	HRNR	ex3/3	No	-	-	-	-	-	na	-	na	na	na	na	na	na	na
Q2_316	1	152185951	152190000	4049	q21.3	Deletion	1	Q2	3	1-20%	No	2-10%	Known	No	Yes	No		Yes	Yes	1	HRNR	ex3/3	No	-	-	-	-	-	na	-	na	na	na	na	na	na	na
Q2_317	1	152185951	152190900	4949	q21.3	Duplication	3	Q2	12	>20%	No	Shared	Known	No	Yes	No		Yes	Yes	1	HRNR	ex3/3	No	-	-	-	-	-	na	-	na	na	na	na	na	na	na
Q3_352	1	152185951	152190900	4949	q21.3	Duplication	3	Q3	6	>20%	No	2-10%	Known	No	Yes	No		Yes	Yes	1	HRNR	ex3/3	No	-	-	-	-	-	na	-	na	na	na	na	na	na	na
Q1_374	1	152241301	152245350	4049	q21.3	Deletion	1	Q1	23	>20%	No	Shared	Novel	No	No	No		No	No	0			No	-	-	-	-	-	na	-	na	na	na	na	na	na	na
Q2_318	1	152241751	152244450	2699	q21.3	Deletion	1	Q2	3	1-20%	No	2-10%	Novel	No	No	No		No	No	0			No	-	-	-	-	-	na	-	na	na	na	na	na	na	na
Q3_353	1	152241751	152244450	2699	q21.3	Deletion	1	Q3	3	1-20%	No	2-10%	Novel	No	No	No		No	No	0			No	-	-	-	-	-	na	-	na	na	na	na	na	na	na
Q1_375	1	152261101	152264250	3149	q21.3	Deletion	1	Q1	1	1-20%	No	Singleton	Novel	No	No	No		No	No	0			No	-	-	-	-	-	na	-	na	na	na	na	na	na	na
Q3_354	1	152262001	152264250	2249	q21.3	Deletion	1	Q3	1	1-20%	No	Singleton	Novel	No	No	No		No	No	0			No	-	-	-	-	-	na	-	na	na	na	na	na	na	na
Q3_355	1	152443801	152462700	18899	q21.3	Deletion	1	Q3	1	1-20%	No	Singleton	Known	No	No	No		No	No	0			No	-	-	-	-	-	na	-	na	na	na	na	na	na	na
Q1_376	1	152448734	152453887	5153	q21.3	Deletion	1	Q1	1	1-20%	No	Singleton	Known	No	No	No		No	No	0			No	-	-	-	-	-	na	-	na	na	na	na	na	na	na
Q1_377	1	152555401	152587800	32399	q21.3	Deletion	0	Q1	20	>20%	No	Shared	Known	Yes	Yes	No		Yes	Yes	2	LCE3C;LCE3B	ex1/1;ex1/1	No	-	-	-	-	-	cnv_50	Genic	rs6677595	chr1:152590187	0.349	A	Chr1:152589499	0.893652	G
Q1_378	1	152555401	152591850	36449	q21.3	Duplication	3	Q1	9	>20%	No	2-10%	Known	Yes	Yes	No		Yes	Yes	2	LCE3C;LCE3B	ex1/1;ex1/1	No	-	-	-	-	-	na	-	na	na	na	na	na	na	na
Q2_319	1	152555401	152587800	32399	q21.3	Deletion	0	Q2	5	>20%	No	2-10%	Known	Yes	Yes	No		Yes	Yes	2	LCE3C;LCE3B	ex1/1;ex1/1	No	-	-	-	-	-	cnv_50	Genic	rs6677595	chr1:152590187	0.349	A	Chr1:152589499	0.893652	G
Q2_320	1	152555401	152591850	36449	q21.3	Duplication	3	Q2	5	>20%	No	2-10%	Known	Yes	Yes	No		Yes	Yes	2	LCE3C;LCE3B	ex1/1;ex1/1	No	-	-	-	-	-	na	-	na	na	na	na	na	na	na
Q3_356	1	152555401	152587800	32399	q21.3	Duplication	3	Q3	4	1-20%	No	2-10%	Known	Yes	Yes	No		Yes	Yes	2	LCE3C;LCE3B	ex1/1;ex1/1	No	-	-	-	-	-	na	-	na	na	na	na	na	na	na
Q3_357	1	152555401	152587800	32399	q21.3	Deletion	0	Q3	5	>20%	No	2-10%	Known	Yes	Yes	No		Yes	Yes	2	LCE3C;LCE3B	ex1/1;ex1/1	No	-	-	-	-	-	cnv_50	Genic	rs6677595	chr1:152590187	0.349	A	Chr1:152589499	0.893652	G
Q2_321	1	152671927	152676000	4073	q21.3	Deletion	1	Q2	1	1-20%	Yes	Singleton	Known	No	No	No		No	No	0			No	-	-	-	-	-	na	-	na	na	na	na	na	na	na
Q1_379	1	152760151	152770950	10799	q21.3	Duplication	3	Q1	22	>20%	No	Shared	Known	Yes	Yes	No		Yes	Yes	2	LCE1D;LCE1E	ex1/2,ex2/2	No	-	-	-	-	-	na	-	na	na	na	na	na	na	na
Q2_322	1	152760151	152770950	10799	q21.3	Duplication	3	Q2	11	>20%	No	Shared	Known	Yes	Yes	No		Yes	Yes	2	LCE1D;LCE1E	ex1/2,ex2/2	No	-	-	-	-	-	na	-	na	na	na	na	na	na	na
Q3_358	1	152760151	152770950	10799	q21.3	Duplication	3	Q3	13	>20%	No	Shared	Known	Yes	Yes	No		Yes	Yes	2	LCE1D;LCE1E	ex1/2,ex2/2	No	-	-	-	-	-	na	-	na	na	na	na	na	na	na
Q1_380	1	152760601	152770500	9899	q21.3	Deletion	0	Q1	10	>20%	No	2-10%	Known	Yes	Yes	No		Yes	Yes	2	LCE1D;LCE1E	ex1/2,ex2/2	No	-	-	-	-	-	cnv_51	Genic	kgp4181145	chr1:152759204	0.297	C	Chr1:152772183	0.522528	A
Q3_359	1	152760601	152770500	9899	q21.3	Deletion	0	Q3	1	1-20%	No	Singleton	Known	Yes	Yes	No		Yes	Yes	2	LCE1D;LCE1E	ex1/2,ex2/2	No	-	-	-	-	-	cnv_51	Genic	kgp4181145	chr1:152759204	0.297	C	Chr1:152772183	0.522528	A
Q1_381	1	153673201	153693450	20249	q21.3	Duplication	3	Q1	3	1-20%	No	2-10%	Known	No	No	No		No	No	0			No	-	-	-	-	-	na	-	na	na	na	na	na	na	na
Q2_323	1	153673201	153693450	20249	q21.3	Duplication	3	Q2	2	1-20%	No	2-10%	Known	No	No	No		No	No	0			No	-	-	-	-	-	na	-	na	na	na	na	na	na	na
Q3_360	1	155142938	155162067	19129	q22	Duplication	3	Q3	11	>20%	No	Shared	Known	Yes	Yes	Yes	miR-96/1271;miR-27ab;miR-455/455	Yes	Yes	3	MUC1;TRIM46;KRTCAP2	ex8/8,ex7/8,ex6/8,ex5/8,ex4/8,ex3/8,ex2/8;ex7/7,ex6/7,ex5/7,ex4/7,ex3/7,ex2/7;ex6/6,ex5/6,ex4/6,ex3/6,ex2/6;ex7/7,ex6/7,ex5/7,ex4/7,ex3/7,ex2/7;ex7/7,ex6/7,ex5/7,ex4/7,ex3/7,ex2/7;ex7/7,ex6/7,ex5/7,ex4/7,ex3/7,ex2/7;ex5/5,ex4/5,ex3/5,ex2/5;ex7/7,ex6/7,ex5/7,ex4/7,ex3/7,ex2/7;ex7/7,ex6/7,ex5/7,ex4/7,ex3/7,ex2/7;ex5/5,ex4/5,ex3/5,ex2/5;ex5/5,ex4/5,ex3/5,ex2/5;ex7/7,ex6/7,ex5/7,ex4/7,ex3/7,ex2/7;ex8…	No	-	-	-	-	-	na	-	na	na	na	na	na	na	na
Q1_382	1	155150593	155162067	11474	q22	Duplication	3	Q1	26	>20%	No	Shared	Known	No	Yes	Yes	miR-96/1271;miR-27ab;miR-455/455	Yes	Yes	2	MUC1;TRIM46	ex8/8,ex7/8,ex6/8,ex5/8,ex4/8,ex3/8,ex2/8;ex7/7,ex6/7,ex5/7,ex4/7,ex3/7,ex2/7;ex6/6,ex5/6,ex4/6,ex3/6,ex2/6;ex7/7,ex6/7,ex5/7,ex4/7,ex3/7,ex2/7;ex7/7,ex6/7,ex5/7,ex4/7,ex3/7,ex2/7;ex7/7,ex6/7,ex5/7,ex4/7,ex3/7,ex2/7;ex5/5,ex4/5,ex3/5,ex2/5;ex7/7,ex6/7,ex5/7,ex4/7,ex3/7,ex2/7;ex7/7,ex6/7,ex5/7,ex4/7,ex3/7,ex2/7;ex5/5,ex4/5,ex3/5,ex2/5;ex5/5,ex4/5,ex3/5,ex2/5;ex7/7,ex6/7,ex5/7,ex4/7,ex3/7,ex2/7;ex8…	No	-	-	-	-	-	na	-	na	na	na	na	na	na	na
Q2_324	1	155150593	155162067	11474	q22	Duplication	3	Q2	9	>20%	No	2-10%	Known	No	Yes	Yes	miR-96/1271;miR-27ab;miR-455/455	Yes	Yes	2	MUC1;TRIM46	ex8/8,ex7/8,ex6/8,ex5/8,ex4/8,ex3/8,ex2/8;ex7/7,ex6/7,ex5/7,ex4/7,ex3/7,ex2/7;ex6/6,ex5/6,ex4/6,ex3/6,ex2/6;ex7/7,ex6/7,ex5/7,ex4/7,ex3/7,ex2/7;ex7/7,ex6/7,ex5/7,ex4/7,ex3/7,ex2/7;ex7/7,ex6/7,ex5/7,ex4/7,ex3/7,ex2/7;ex5/5,ex4/5,ex3/5,ex2/5;ex7/7,ex6/7,ex5/7,ex4/7,ex3/7,ex2/7;ex7/7,ex6/7,ex5/7,ex4/7,ex3/7,ex2/7;ex5/5,ex4/5,ex3/5,ex2/5;ex5/5,ex4/5,ex3/5,ex2/5;ex7/7,ex6/7,ex5/7,ex4/7,ex3/7,ex2/7;ex8…	No	-	-	-	-	-	na	-	na	na	na	na	na	na	na
Q1_383	1	155184351	155206350	21999	q22	Duplication	3	Q1	1	1-20%	Yes	Singleton	Known	Yes	No	Yes	miR-365	Yes	Yes	2	GBAP1;GBA	ex10/10,ex9/10,ex8/10,ex7/10;ex12/12,ex11/12,ex10/12,ex9/12;ex12/12,ex11/12,ex10/12,ex9/12;ex11/11,ex10/11,ex9/11,ex8/11;ex10/10,ex9/10,ex8/10,ex7/10	Yes	Type:Disease;GeneName:GBA;Description:Gaucher disease, type I, 230800(3); Gaucher disease, type II, 230900 (3); Gaucher disease, type III, 231000 (3); Gaucher disease, type IIIC, 231005 (3); Gaucher disease, perinatal lethal, 608013 (3); {Parkinson disease, late-onset, susceptibility to}, 168600 (3); {Lewy body dementia, susceptibility to}, 127750 (3)	-	-	-	-	na	-	na	na	na	na	na	na	na
Q1_384	1	155659501	155664464	4963	q22	Deletion	1	Q1	6	>20%	No	2-10%	Known	No	Yes	No		Yes	No	1	DAP3		No	-	-	-	-	-	na	-	na	na	na	na	na	na	na
Q2_325	1	155659501	155664464	4963	q22	Deletion	1	Q2	2	1-20%	No	2-10%	Known	No	Yes	No		Yes	No	1	DAP3		No	-	-	-	-	-	na	-	na	na	na	na	na	na	na
Q3_361	1	155659501	155664464	4963	q22	Deletion	1	Q3	8	>20%	No	2-10%	Known	No	Yes	No		Yes	No	1	DAP3		No	-	-	-	-	-	na	-	na	na	na	na	na	na	na
Q1_385	1	156296251	156303000	6749	q22	Deletion	1	Q1	1	1-20%	Yes	Singleton	Known	No	No	No		Yes	No	1	CCT3		No	-	-	-	-	-	na	-	na	na	na	na	na	na	na
Q2_326	1	158206951	158211450	4499	q23.1	Deletion	1	Q2	2	1-20%	Yes	2-10%	Known	No	No	No		No	No	0			No	-	-	-	-	-	na	-	na	na	na	na	na	na	na
Q3_362	1	158516551	158521743	5192	q23.1	Deletion	1	Q3	2	1-20%	Yes	2-10%	Known	Yes	Yes	No		Yes	Yes	1	OR6Y1	ex1/1	No	-	-	-	-	-	na	-	na	na	na	na	na	na	na
Q1_386	1	158725801	158729400	3599	q23.1	Deletion	0	Q1	3	1-20%	No	2-10%	Known	No	No	No		No	No	0			No	-	-	-	-	-	na	-	na	na	na	na	na	na	na
Q3_363	1	158726953	158727997	1044	q23.1	Deletion	0	Q3	2	1-20%	No	2-10%	Known	No	No	No		No	No	0			No	-	-	-	-	-	na	-	na	na	na	na	na	na	na
Q1_387	1	158867101	158870250	3149	q23.1	Deletion	0	Q1	50	>20%	No	Shared	Known	No	No	No		No	No	0			No	-	-	-	-	-	na	-	na	na	na	na	na	na	na
Q1_388	1	158867101	158870250	3149	q23.1	Duplication	4	Q1	2	1-20%	No	2-10%	Known	No	No	No		No	No	0			No	-	-	-	-	-	na	-	na	na	na	na	na	na	na
Q2_327	1	158867101	158869981	2880	q23.1	Deletion	0	Q2	17	>20%	No	Shared	Known	No	No	No		No	No	0			No	-	-	-	-	-	na	-	na	na	na	na	na	na	na
Q2_328	1	158867101	158870250	3149	q23.1	Duplication	4	Q2	3	1-20%	No	2-10%	Known	No	No	No		No	No	0			No	-	-	-	-	-	na	-	na	na	na	na	na	na	na
Q3_364	1	158867101	158870250	3149	q23.1	Deletion	1	Q3	15	>20%	No	Shared	Known	No	No	No		No	No	0			No	-	-	-	-	-	na	-	na	na	na	na	na	na	na
Q3_365	1	158867101	158870250	3149	q23.1	Duplication	4	Q3	3	1-20%	No	2-10%	Known	No	No	No		No	No	0			No	-	-	-	-	-	na	-	na	na	na	na	na	na	na
Q1_389	1	158961151	158966201	5050	q23.1	Deletion	1	Q1	13	>20%	No	Shared	Known	No	No	No		No	No	0			No	-	-	-	-	-	cnv_52	-	kgp8747649	chr1:158943740	1	A	Chr1:158943740	1	T
Q2_329	1	158961151	158966201	5050	q23.1	Deletion	1	Q2	7	>20%	No	2-10%	Known	No	No	No		No	No	0			No	-	-	-	-	-	cnv_52	-	kgp8747649	chr1:158943740	1	A	Chr1:158943740	1	T
Q3_366	1	158961151	158966201	5050	q23.1	Deletion	1	Q3	1	1-20%	No	Singleton	Known	No	No	No		No	No	0			No	-	-	-	-	-	cnv_52	-	kgp8747649	chr1:158943740	1	A	Chr1:158943740	1	T
Q1_390	1	159012608	159016768	4160	q23.1	Deletion	1	Q1	29	>20%	No	Shared	Known	No	No	No		Yes	Yes	1	IFI16	ex7/11	No	-	-	-	-	-	na	-	na	na	na	na	na	na	na
Q2_330	1	159012608	159016768	4160	q23.1	Deletion	1	Q2	11	>20%	No	Shared	Known	No	No	No		Yes	Yes	1	IFI16	ex7/11	No	-	-	-	-	-	na	-	na	na	na	na	na	na	na
Q3_367	1	159012608	159016768	4160	q23.1	Deletion	1	Q3	7	>20%	No	2-10%	Known	No	No	No		Yes	Yes	1	IFI16	ex7/11	No	-	-	-	-	-	na	-	na	na	na	na	na	na	na
Q1_391	1	159013351	159016500	3149	q23.1	Duplication	3	Q1	1	1-20%	No	Singleton	Known	No	No	No		Yes	Yes	1	IFI16	ex7/11	No	-	-	-	-	-	na	-	na	na	na	na	na	na	na
Q3_368	1	159014701	159018300	3599	q23.1	Duplication	3	Q3	1	1-20%	No	Singleton	Known	No	No	No		Yes	Yes	1	IFI16	ex7/11	No	-	-	-	-	-	na	-	na	na	na	na	na	na	na
Q2_331	1	159120001	159125400	5399	q23.2	Deletion	1	Q2	1	1-20%	No	Singleton	Known	No	Yes	No		No	No	0			No	-	-	-	-	-	na	-	na	na	na	na	na	na	na
Q3_369	1	159120001	159125400	5399	q23.2	Deletion	1	Q3	2	1-20%	No	2-10%	Known	No	Yes	No		No	No	0			No	-	-	-	-	-	na	-	na	na	na	na	na	na	na
Q1_392	1	160690724	160693522	2798	q23.3	Deletion	1	Q1	6	>20%	No	2-10%	Known	No	No	No		No	No	0			No	-	-	-	-	-	na	-	na	na	na	na	na	na	na
Q2_332	1	160690724	160693522	2798	q23.3	Deletion	1	Q2	2	1-20%	No	2-10%	Known	No	No	No		No	No	0			No	-	-	-	-	-	na	-	na	na	na	na	na	na	na
Q3_370	1	160690724	160693522	2798	q23.3	Deletion	1	Q3	3	1-20%	No	2-10%	Known	No	No	No		No	No	0			No	-	-	-	-	-	na	-	na	na	na	na	na	na	na
Q1_393	1	160935301	160939800	4499	q23.3	Deletion	1	Q1	2	1-20%	No	2-10%	Known	No	No	No		No	No	0			No	-	-	-	-	-	na	-	na	na	na	na	na	na	na
Q2_333	1	160935301	160939800	4499	q23.3	Deletion	1	Q2	1	1-20%	No	Singleton	Known	No	No	No		No	No	0			No	-	-	-	-	-	na	-	na	na	na	na	na	na	na
Q1_394	1	161410501	161442450	31949	q23.3	Duplication	3	Q1	27	>20%	No	Shared	Known	No	No	No		No	No	0			No	-	-	-	-	-	na	-	na	na	na	na	na	na	na
Q2_334	1	161410501	161442450	31949	q23.3	Duplication	3	Q2	6	>20%	No	2-10%	Known	No	No	No		No	No	0			No	-	-	-	-	-	na	-	na	na	na	na	na	na	na
Q3_371	1	161411401	161425800	14399	q23.3	Duplication	3	Q3	2	1-20%	No	2-10%	Known	No	No	No		No	No	0			No	-	-	-	-	-	na	-	na	na	na	na	na	na	na
Q3_372	1	161427151	161429400	2249	q23.3	Duplication	3	Q3	1	1-20%	No	Singleton	Known	No	No	No		No	No	0			No	-	-	-	-	-	na	-	na	na	na	na	na	na	na
Q3_373	1	161430301	161442450	12149	q23.3	Duplication	3	Q3	2	1-20%	No	2-10%	Known	No	No	No		No	No	0			No	-	-	-	-	-	na	-	na	na	na	na	na	na	na
Q1_395	1	161538301	161545050	6749	q23.3	Duplication	3	Q1	5	1-20%	No	2-10%	Known	No	No	No		No	No	0			No	-	-	-	-	-	na	-	na	na	na	na	na	na	na
Q2_335	1	161538751	161545050	6299	q23.3	Duplication	3	Q2	2	1-20%	No	2-10%	Known	No	No	No		No	No	0			No	-	-	-	-	-	na	-	na	na	na	na	na	na	na
Q1_396	1	161539201	161545050	5849	q23.3	Deletion	1	Q1	4	1-20%	No	2-10%	Known	No	No	No		No	No	0			No	-	-	-	-	-	cnv_53	-	kgp15529155	chr1:161619741	0.131	C	Chr1:161176764	0.205848	A
Q2_336	1	161539201	161545050	5849	q23.3	Deletion	1	Q2	2	1-20%	No	2-10%	Known	No	No	No		No	No	0			No	-	-	-	-	-	cnv_53	-	kgp15529155	chr1:161619741	0.131	C	Chr1:161176764	0.205848	A
Q3_374	1	161539651	161545050	5399	q23.3	Deletion	1	Q3	3	1-20%	No	2-10%	Known	No	No	No		No	No	0			No	-	-	-	-	-	cnv_53	-	kgp15529155	chr1:161619741	0.131	C	Chr1:161176764	0.205848	A
Q1_397	1	161555851	161626950	71099	q23.3	Deletion	1	Q1	12	>20%	No	Shared	Known	Yes	Yes	No		Yes	Yes	3	FCGR3B;HSPA7;FCGR2C	ex5/5,ex4/5,ex3/5,ex2/5,ex1/5;ex5/5,ex4/5,ex3/5,ex2/5,ex1/5;ex4/4,ex3/4,ex2/4,ex1/4;ex6/6,ex5/6,ex4/6,ex3/6,ex2/6,ex1/6;ex2/7,ex3/7,ex4/7,ex5/7,ex6/7,ex7/7;ex5/5,ex4/5,ex3/5,ex2/5,ex1/5	Yes	Type:Disease;GeneName:FCGR2C;Description:Thrombocytopenic purpura, autoimmune, 188030 (1)	Type:Disease;GeneName:FCGR3B;Description:Neutropenia, alloimmune neonatal (3)	-	-	-	cnv_54	Genic	kgp393337	chr1:161655516	0.09	G	Chr1:161642207	0.371215	T
Q3_375	1	161558551	161561700	3149	q23.3	Deletion	1	Q3	2	1-20%	No	2-10%	Known	No	Yes	No		Yes	Yes	1	FCGR2C	ex3/7,ex4/7	Yes	Type:Disease;GeneName:FCGR2C;Description:Thrombocytopenic purpura, autoimmune, 188030 (1)	-	-	-	-	cnv_54	Genic	kgp393337	chr1:161655516	0.09	G	Chr1:161642207	0.371215	T
Q1_398	1	161564401	161608500	44099	q23.3	Duplication	3	Q1	1	1-20%	No	Singleton	Known	Yes	Yes	No		Yes	Yes	3	FCGR3B;HSPA7;FCGR2C	ex5/5,ex4/5,ex3/5,ex2/5,ex1/5;ex5/5,ex4/5,ex3/5,ex2/5,ex1/5;ex4/4,ex3/4,ex2/4,ex1/4;ex6/6,ex5/6,ex4/6,ex3/6,ex2/6,ex1/6;ex6/7,ex7/7;ex5/5,ex4/5,ex3/5,ex2/5,ex1/5	Yes	Type:Disease;GeneName:FCGR2C;Description:Thrombocytopenic purpura, autoimmune, 188030 (1)	Type:Disease;GeneName:FCGR3B;Description:Neutropenia, alloimmune neonatal (3)	-	-	-	na	-	na	na	na	na	na	na	na
Q2_337	1	161566651	161578350	11699	q23.3	Deletion	1	Q2	1	1-20%	No	Singleton	Known	Yes	Yes	No		Yes	Yes	2	HSPA7;FCGR2C	ex7/7	Yes	Type:Disease;GeneName:FCGR2C;Description:Thrombocytopenic purpura, autoimmune, 188030 (1)	-	-	-	-	cnv_54	Genic	kgp393337	chr1:161655516	0.09	G	Chr1:161642207	0.371215	T
Q2_338	1	161570803	161619741	48938	q23.3	Duplication	3	Q2	1	1-20%	No	Singleton	Known	Yes	Yes	No		Yes	Yes	3	FCGR3B;HSPA7;FCGR2C	ex5/5,ex4/5,ex3/5,ex2/5,ex1/5;ex5/5,ex4/5,ex3/5,ex2/5,ex1/5;ex4/4,ex3/4,ex2/4,ex1/4;ex6/6,ex5/6,ex4/6,ex3/6,ex2/6,ex1/6;ex5/5,ex4/5,ex3/5,ex2/5,ex1/5	Yes	Type:Disease;GeneName:FCGR2C;Description:Thrombocytopenic purpura, autoimmune, 188030 (1)	Type:Disease;GeneName:FCGR3B;Description:Neutropenia, alloimmune neonatal (3)	-	-	-	na	-	na	na	na	na	na	na	na
Q1_399	1	161612101	161620401	8300	q23.3	Duplication	3	Q1	1	1-20%	No	Singleton	Known	No	Yes	No		No	No	0			No	-	-	-	-	-	na	-	na	na	na	na	na	na	na
Q1_400	1	161620651	161624700	4049	q23.3	Duplication	3	Q1	2	1-20%	No	2-10%	Known	No	No	No		No	No	0			No	-	-	-	-	-	na	-	na	na	na	na	na	na	na
Q2_339	1	161620651	161626950	6299	q23.3	Deletion	1	Q2	4	1-20%	No	2-10%	Known	No	No	No		No	No	0			No	-	-	-	-	-	cnv_54	Genic	kgp393337	chr1:161655516	0.09	G	Chr1:161642207	0.371215	T
Q2_340	1	161620651	161626950	6299	q23.3	Duplication	3	Q2	2	1-20%	No	2-10%	Known	No	No	No		No	No	0			No	-	-	-	-	-	na	-	na	na	na	na	na	na	na
Q3_376	1	161621101	161624700	3599	q23.3	Duplication	3	Q3	1	1-20%	No	Singleton	Known	No	No	No		No	No	0			No	-	-	-	-	-	na	-	na	na	na	na	na	na	na
Q3_377	1	161621551	161626950	5399	q23.3	Deletion	1	Q3	2	1-20%	No	2-10%	Known	No	No	No		No	No	0			No	-	-	-	-	-	cnv_54	Genic	kgp393337	chr1:161655516	0.09	G	Chr1:161642207	0.371215	T
Q1_401	1	161640451	161643600	3149	q23.3	Duplication	3	Q1	1	1-20%	No	Singleton	Known	No	Yes	No		Yes	Yes	1	FCGR2B	ex3/7,ex4/7;ex3/8,ex4/8;ex2/7,ex3/7;ex3/8,ex4/8;ex3/7,ex4/7	No	Type:Association;GeneName:FCGR2B;Description:{Systemic lupus erythematosus, susceptibility to}, 152700 (3); {Malaria, resistance to}, 611162 (3)	-	-	-	-	na	-	na	na	na	na	na	na	na
Q2_341	1	161640901	161643600	2699	q23.3	Duplication	3	Q2	1	1-20%	No	Singleton	Known	No	Yes	No		Yes	Yes	1	FCGR2B	ex3/7,ex4/7;ex3/8,ex4/8;ex2/7,ex3/7;ex3/8,ex4/8;ex3/7,ex4/7	No	Type:Association;GeneName:FCGR2B;Description:{Systemic lupus erythematosus, susceptibility to}, 152700 (3); {Malaria, resistance to}, 611162 (3)	-	-	-	-	na	-	na	na	na	na	na	na	na
Q3_378	1	164419201	164424150	4949	q23.3	Deletion	1	Q3	1	1-20%	Yes	Singleton	Novel	No	Yes	No		No	No	0			No	-	-	-	-	-	na	-	na	na	na	na	na	na	na
Q2_342	1	165005101	165008883	3782	q23.3	Deletion	1	Q2	1	1-20%	Yes	Singleton	Novel	No	Yes	No		No	No	0			No	-	-	-	-	-	na	-	na	na	na	na	na	na	na
Q1_402	1	165617907	165621129	3222	q24.1	Deletion	1	Q1	2	1-20%	Yes	2-10%	Novel	No	Yes	No		Yes	Yes	1	MGST3	ex2/6,ex3/6	No	-	-	-	-	-	na	-	na	na	na	na	na	na	na
Q1_403	1	166098179	166105915	7736	q24.1	Deletion	1	Q1	3	1-20%	Yes	2-10%	Novel	No	No	No		Yes	No	1	FAM78B		No	-	-	-	-	-	na	-	na	na	na	na	na	na	na
Q2_343	1	166180951	166195350	14399	q24.1	Duplication	4	Q2	1	1-20%	No	Singleton	Known	No	No	No		No	No	0			No	-	-	-	-	-	na	-	na	na	na	na	na	na	na
Q3_379	1	166180951	166195350	14399	q24.1	Duplication	4	Q3	4	1-20%	No	2-10%	Known	No	No	No		No	No	0			No	-	-	-	-	-	na	-	na	na	na	na	na	na	na
Q2_344	1	166209751	166212450	2699	q24.1	Deletion	1	Q2	1	1-20%	No	Singleton	Novel	No	No	No		No	No	0			No	-	-	-	-	-	na	-	na	na	na	na	na	na	na
Q3_380	1	166209751	166212450	2699	q24.1	Deletion	1	Q3	2	1-20%	No	2-10%	Novel	No	No	No		No	No	0			No	-	-	-	-	-	na	-	na	na	na	na	na	na	na
Q3_381	1	166372651	166379708	7057	q24.1	Deletion	1	Q3	1	1-20%	Yes	Singleton	Known	No	No	No		No	No	0			No	-	-	-	-	-	na	-	na	na	na	na	na	na	na
Q1_404	1	169221601	169245450	23849	q24.2	Deletion	0	Q1	11	>20%	No	Shared	Known	No	Yes	No		Yes	No	1	NME7		No	-	-	-	-	-	cnv_55	Genic	rs3766077	chr1:169180302	0.3	G	Chr1:169245941	0.702514	T
Q1_405	1	169224301	169247250	22949	q24.2	Duplication	3	Q1	24	>20%	No	Shared	Known	No	Yes	No		Yes	No	1	NME7		No	-	-	-	-	-	na	-	na	na	na	na	na	na	na
Q2_345	1	169224751	169247250	22499	q24.2	Duplication	3	Q2	8	>20%	No	2-10%	Known	No	Yes	No		Yes	No	1	NME7		No	-	-	-	-	-	na	-	na	na	na	na	na	na	na
Q3_382	1	169224751	169245900	21149	q24.2	Duplication	3	Q3	15	>20%	No	Shared	Known	No	Yes	No		Yes	No	1	NME7		No	-	-	-	-	-	na	-	na	na	na	na	na	na	na
Q2_346	1	169225651	169245450	19799	q24.2	Deletion	0	Q2	2	1-20%	No	2-10%	Known	No	Yes	No		Yes	No	1	NME7		No	-	-	-	-	-	cnv_55	Genic	rs3766077	chr1:169180302	0.3	G	Chr1:169245941	0.702514	T
Q3_383	1	169226101	169245450	19349	q24.2	Deletion	0	Q3	1	1-20%	No	Singleton	Known	No	Yes	No		Yes	No	1	NME7		No	-	-	-	-	-	cnv_55	Genic	rs3766077	chr1:169180302	0.3	G	Chr1:169245941	0.702514	T
Q1_406	1	170123794	170128350	4556	q24.2	Deletion	1	Q1	1	1-20%	Yes	Singleton	Novel	No	Yes	No		Yes	No	1	METTL11B		No	-	-	-	-	-	na	-	na	na	na	na	na	na	na
Q3_384	1	172759051	172761958	2907	q24.3	Deletion	1	Q3	1	1-20%	Yes	Singleton	Known	No	Yes	No		No	No	0			No	-	-	-	-	-	na	-	na	na	na	na	na	na	na
Q1_407	1	173601901	173607300	5399	q25.1	Deletion	1	Q1	1	1-20%	Yes	Singleton	Novel	Yes	Yes	No		Yes	Yes	2	LOC730159;ANKRD45	ex1/2,ex2/2	No	-	-	-	-	-	na	-	na	na	na	na	na	na	na
Q1_408	1	174796201	174802050	5849	q25.1	Deletion	1	Q1	20	>20%	No	Shared	Known	No	Yes	No		Yes	No	1	RABGAP1L		No	-	-	-	-	-	cnv_56	Genic	rs16847706	chr1:174983207	0.875	C	Chr1:174791346	1	T
Q3_385	1	174796201	174802050	5849	q25.1	Deletion	1	Q3	4	1-20%	No	2-10%	Known	No	Yes	No		Yes	No	1	RABGAP1L		No	-	-	-	-	-	cnv_56	Genic	rs16847706	chr1:174983207	0.875	C	Chr1:174791346	1	T
Q2_347	1	174796556	174802050	5494	q25.1	Deletion	1	Q2	9	>20%	No	2-10%	Known	No	Yes	No		Yes	No	1	RABGAP1L		No	-	-	-	-	-	cnv_56	Genic	rs16847706	chr1:174983207	0.875	C	Chr1:174791346	1	T
Q1_409	1	175070701	175077000	6299	q25.1	Deletion	1	Q1	8	>20%	No	2-10%	Known	No	No	No		Yes	No	1	TNN		No	-	-	-	-	-	cnv_57	Genic	rs16847812	chr1:175049379	0.649	A	Chr1:175078475	1	T
Q2_348	1	175070701	175077000	6299	q25.1	Deletion	1	Q2	5	>20%	No	2-10%	Known	No	No	No		Yes	No	1	TNN		No	-	-	-	-	-	cnv_57	Genic	rs16847812	chr1:175049379	0.649	A	Chr1:175078475	1	T
Q3_386	1	175070701	175077000	6299	q25.1	Deletion	1	Q3	2	1-20%	No	2-10%	Known	No	No	No		Yes	No	1	TNN		No	-	-	-	-	-	cnv_57	Genic	rs16847812	chr1:175049379	0.649	A	Chr1:175078475	1	T
Q1_410	1	175669902	175679593	9691	q25.1	Deletion	1	Q1	2	1-20%	Yes	2-10%	Known	No	Yes	No		Yes	No	1	TNR		No	-	-	-	-	-	na	-	na	na	na	na	na	na	na
Q1_411	1	178659451	178676100	16649	q25.2	Deletion	1	Q1	1	1-20%	No	Singleton	Known	No	Yes	No		No	No	0			No	-	-	-	-	-	na	-	na	na	na	na	na	na	na
Q3_387	1	178659933	178676113	16180	q25.2	Deletion	1	Q3	1	1-20%	No	Singleton	Known	No	Yes	No		No	No	0			No	-	-	-	-	-	na	-	na	na	na	na	na	na	na
Q1_412	1	179329501	179333880	4379	q25.2	Deletion	1	Q1	15	>20%	No	Shared	Known	No	No	No		No	No	0			No	-	-	-	-	-	na	-	na	na	na	na	na	na	na
Q2_349	1	179329501	179333550	4049	q25.2	Deletion	1	Q2	3	1-20%	No	2-10%	Known	No	No	No		No	No	0			No	-	-	-	-	-	na	-	na	na	na	na	na	na	na
Q3_388	1	179329501	179333550	4049	q25.2	Deletion	1	Q3	5	>20%	No	2-10%	Known	No	No	No		No	No	0			No	-	-	-	-	-	na	-	na	na	na	na	na	na	na
Q1_413	1	179455501	179458650	3149	q25.2	Deletion	1	Q1	21	>20%	No	Shared	Known	No	Yes	No		Yes	No	1	AXDND1		No	-	-	-	-	-	na	-	na	na	na	na	na	na	na
Q2_350	1	179455501	179458296	2795	q25.2	Deletion	1	Q2	2	1-20%	No	2-10%	Known	No	Yes	No		Yes	No	1	AXDND1		No	-	-	-	-	-	na	-	na	na	na	na	na	na	na
Q3_389	1	179455501	179458296	2795	q25.2	Deletion	1	Q3	4	1-20%	No	2-10%	Known	No	Yes	No		Yes	No	1	AXDND1		No	-	-	-	-	-	na	-	na	na	na	na	na	na	na
Q3_390	1	180422101	180425261	3160	q25.3	Deletion	1	Q3	1	1-20%	Yes	Singleton	Known	No	Yes	No		Yes	No	1	ACBD6		No	-	-	-	-	-	na	-	na	na	na	na	na	na	na
Q1_414	1	180749701	180755393	5692	q25.3	Deletion	1	Q1	1	1-20%	Yes	Singleton	Known	No	Yes	No		Yes	No	1	XPR1		No	-	-	-	-	-	na	-	na	na	na	na	na	na	na
Q3_391	1	180891001	180893700	2699	q25.3	Deletion	1	Q3	1	1-20%	Yes	Singleton	Known	No	Yes	No		Yes	No	1	KIAA1614		No	-	-	-	-	-	na	-	na	na	na	na	na	na	na
Q1_415	1	184814728	184820784	6056	q25.3	Deletion	1	Q1	44	>20%	No	Shared	Known	No	No	No		Yes	No	1	FAM129A		No	-	-	-	-	-	cnv_58	Genic	rs626576	chr1:184809353	0.401	G	Chr1:184825946	0.546392	A
Q2_351	1	184814728	184820784	6056	q25.3	Deletion	1	Q2	18	>20%	No	Shared	Known	No	No	No		Yes	No	1	FAM129A		No	-	-	-	-	-	cnv_58	Genic	rs626576	chr1:184809353	0.401	G	Chr1:184825946	0.546392	A
Q3_392	1	184814728	184820784	6056	q25.3	Deletion	1	Q3	19	>20%	No	Shared	Known	No	No	No		Yes	No	1	FAM129A		No	-	-	-	-	-	cnv_58	Genic	rs626576	chr1:184809353	0.401	G	Chr1:184825946	0.546392	A
Q3_393	1	184961251	184970700	9449	q25.3	Deletion	1	Q3	1	1-20%	Yes	Singleton	Known	No	Yes	No		No	No	0			No	-	-	-	-	-	na	-	na	na	na	na	na	na	na
Q3_394	1	185856751	185861700	4949	q31.1	Deletion	1	Q3	2	1-20%	Yes	2-10%	Novel	No	No	No		Yes	No	1	HMCN1		Yes	Type:Disease;GeneName:HMCN1;Description:{Macular degeneration, age-related, 1}, 603075 (3)	-	-	-	-	na	-	na	na	na	na	na	na	na
Q2_352	1	185979151	185985000	5849	q31.1	Deletion	1	Q2	1	1-20%	Yes	Singleton	Novel	No	Yes	No		Yes	Yes	1	HMCN1	ex31/107	Yes	Type:Disease;GeneName:HMCN1;Description:{Macular degeneration, age-related, 1}, 603075 (3)	-	-	-	-	na	-	na	na	na	na	na	na	na
Q2_353	1	186473251	186481460	8209	q31.1	Deletion	1	Q2	1	1-20%	Yes	Singleton	Novel	No	No	No		No	No	0			No	-	-	-	-	-	na	-	na	na	na	na	na	na	na
Q3_395	1	187295851	187301250	5399	q31.1	Deletion	0	Q3	2	1-20%	Yes	2-10%	Known	No	Yes	No		No	No	0			No	-	-	-	-	-	na	-	na	na	na	na	na	na	na
Q1_416	1	187464601	187466850	2249	q31.1	Deletion	0	Q1	37	>20%	No	Shared	Known	No	No	No		No	No	0			No	-	-	-	-	-	na	-	na	na	na	na	na	na	na
Q1_417	1	187464601	187466850	2249	q31.1	Duplication	4	Q1	4	1-20%	No	2-10%	Known	No	No	No		No	No	0			No	-	-	-	-	-	na	-	na	na	na	na	na	na	na
Q2_354	1	187464601	187466850	2249	q31.1	Deletion	0	Q2	12	>20%	No	Shared	Known	No	No	No		No	No	0			No	-	-	-	-	-	na	-	na	na	na	na	na	na	na
Q2_355	1	187464601	187466850	2249	q31.1	Duplication	4	Q2	1	1-20%	No	Singleton	Known	No	No	No		No	No	0			No	-	-	-	-	-	na	-	na	na	na	na	na	na	na
Q3_396	1	187464601	187466850	2249	q31.1	Deletion	0	Q3	13	>20%	No	Shared	Known	No	No	No		No	No	0			No	-	-	-	-	-	na	-	na	na	na	na	na	na	na
Q3_397	1	187572601	187582050	9449	q31.1	Deletion	1	Q3	3	1-20%	Yes	2-10%	Known	No	Yes	No		No	No	0			No	-	-	-	-	-	na	-	na	na	na	na	na	na	na
Q3_398	1	187593301	187596900	3599	q31.1	Deletion	1	Q3	3	1-20%	Yes	2-10%	Known	No	No	No		No	No	0			No	-	-	-	-	-	na	-	na	na	na	na	na	na	na
Q2_356	1	187715701	187722532	6831	q31.1	Deletion	1	Q2	13	>20%	No	Shared	Known	No	Yes	No		No	No	0			No	-	-	-	-	-	cnv_59	-	kgp10675896	chr1:187724820	0.855	A	Chr1:187689364	0.937878	C
Q1_418	1	187716104	187722532	6428	q31.1	Deletion	1	Q1	20	>20%	No	Shared	Known	No	Yes	No		No	No	0			No	-	-	-	-	-	cnv_59	-	kgp10675896	chr1:187724820	0.855	A	Chr1:187689364	0.937878	C
Q3_399	1	187716104	187722532	6428	q31.1	Deletion	1	Q3	2	1-20%	No	2-10%	Known	No	Yes	No		No	No	0			No	-	-	-	-	-	cnv_59	-	kgp10675896	chr1:187724820	0.855	A	Chr1:187689364	0.937878	C
Q2_357	1	187835401	187838346	2945	q31.1	Deletion	1	Q2	1	1-20%	Yes	Singleton	Known	No	Yes	No		No	No	0			No	-	-	-	-	-	na	-	na	na	na	na	na	na	na
Q2_358	1	187899301	188343000	443699	q31.1	Deletion	1	Q2	1	1-20%	No	Singleton	Known	No	Yes	No		No	No	0			No	-	-	-	-	-	na	-	na	na	na	na	na	na	na
Q1_419	1	187939351	188151300	211949	q31.1	Deletion	1	Q1	1	1-20%	No	Singleton	Known	No	Yes	No		No	No	0			No	-	-	-	-	-	na	-	na	na	na	na	na	na	na
Q3_400	1	188959061	188966466	7405	q31.1	Deletion	1	Q3	2	1-20%	Yes	2-10%	Known	No	Yes	No		No	No	0			No	-	-	-	-	-	na	-	na	na	na	na	na	na	na
Q1_420	1	189026101	189031500	5399	q31.1	Deletion	1	Q1	3	1-20%	No	2-10%	Known	No	No	No		No	No	0			No	-	-	-	-	-	cnv_60	-	kgp1856318	chr1:189210327	1	A	Chr1:189016070	1	T
Q2_359	1	189026101	189031050	4949	q31.1	Deletion	1	Q2	1	1-20%	No	Singleton	Known	No	No	No		No	No	0			No	-	-	-	-	-	cnv_60	-	kgp1856318	chr1:189210327	1	A	Chr1:189016070	1	T
Q1_421	1	189243901	189247050	3149	q31.1	Deletion	1	Q1	1	1-20%	No	Singleton	Known	No	Yes	No		No	No	0			No	-	-	-	-	-	na	-	na	na	na	na	na	na	na
Q3_401	1	189243901	189246893	2992	q31.1	Deletion	1	Q3	3	1-20%	No	2-10%	Known	No	Yes	No		No	No	0			No	-	-	-	-	-	na	-	na	na	na	na	na	na	na
Q2_360	1	191657149	191661062	3913	q31.2	Deletion	0	Q2	1	1-20%	Yes	Singleton	Known	No	No	No		No	No	0			No	-	-	-	-	-	na	-	na	na	na	na	na	na	na
Q2_361	1	191826901	191868300	41399	q31.2	Deletion	1	Q2	1	1-20%	Yes	Singleton	Known	No	Yes	No		No	No	0			No	-	-	-	-	-	na	-	na	na	na	na	na	na	na
Q1_422	1	191916001	191918700	2699	q31.2	Deletion	0	Q1	2	1-20%	No	2-10%	Known	No	No	No		No	No	0			No	-	-	-	-	-	na	-	na	na	na	na	na	na	na
Q2_362	1	191916001	191918700	2699	q31.2	Deletion	1	Q2	1	1-20%	No	Singleton	Known	No	No	No		No	No	0			No	-	-	-	-	-	na	-	na	na	na	na	na	na	na
Q3_402	1	191916451	191918700	2249	q31.2	Deletion	1	Q3	1	1-20%	No	Singleton	Known	No	No	No		No	No	0			No	-	-	-	-	-	na	-	na	na	na	na	na	na	na
Q2_363	1	193531496	193534332	2836	q31.2	Deletion	1	Q2	1	1-20%	Yes	Singleton	Known	No	Yes	No		No	No	0			No	-	-	-	-	-	na	-	na	na	na	na	na	na	na
Q1_423	1	193623301	193635900	12599	q31.2	Deletion	1	Q1	2	1-20%	Yes	2-10%	Known	No	Yes	No		No	No	0			No	-	-	-	-	-	na	-	na	na	na	na	na	na	na
Q3_403	1	194295046	194304070	9024	q31.3	Duplication	3	Q3	1	1-20%	No	Singleton	Known	No	Yes	No		No	No	0			No	-	-	-	-	-	na	-	na	na	na	na	na	na	na
Q1_424	1	194297117	194304070	6953	q31.3	Duplication	3	Q1	1	1-20%	No	Singleton	Known	No	No	No		No	No	0			No	-	-	-	-	-	na	-	na	na	na	na	na	na	na
Q1_425	1	194450401	194454450	4049	q31.3	Deletion	1	Q1	42	>20%	No	Shared	Known	No	No	No		No	No	0			No	-	-	-	-	-	na	-	na	na	na	na	na	na	na
Q1_426	1	194450401	194454450	4049	q31.3	Duplication	3	Q1	4	1-20%	No	2-10%	Known	No	No	No		No	No	0			No	-	-	-	-	-	na	-	na	na	na	na	na	na	na
Q2_364	1	194450851	194454450	3599	q31.3	Duplication	3	Q2	3	1-20%	No	2-10%	Known	No	No	No		No	No	0			No	-	-	-	-	-	na	-	na	na	na	na	na	na	na
Q2_365	1	194450851	194454312	3461	q31.3	Deletion	1	Q2	13	>20%	No	Shared	Known	No	No	No		No	No	0			No	-	-	-	-	-	na	-	na	na	na	na	na	na	na
Q3_404	1	194450851	194454450	3599	q31.3	Duplication	3	Q3	4	1-20%	No	2-10%	Known	No	No	No		No	No	0			No	-	-	-	-	-	na	-	na	na	na	na	na	na	na
Q3_405	1	194450986	194454311	3325	q31.3	Deletion	1	Q3	7	>20%	No	2-10%	Known	No	No	No		No	No	0			No	-	-	-	-	-	na	-	na	na	na	na	na	na	na
Q3_406	1	194935951	194946300	10349	q31.3	Deletion	1	Q3	1	1-20%	Yes	Singleton	Known	No	Yes	No		No	No	0			No	-	-	-	-	-	na	-	na	na	na	na	na	na	na
Q3_407	1	195051151	195055200	4049	q31.3	Duplication	3	Q3	1	1-20%	Yes	Singleton	Known	No	No	No		No	No	0			No	-	-	-	-	-	na	-	na	na	na	na	na	na	na
Q3_408	1	195303151	195311250	8099	q31.3	Duplication	3	Q3	1	1-20%	Yes	Singleton	Known	No	No	No		No	No	0			No	-	-	-	-	-	na	-	na	na	na	na	na	na	na
Q1_427	1	195409344	195416550	7206	q31.3	Deletion	0	Q1	2	1-20%	Yes	2-10%	Known	No	No	No		No	No	0			No	-	-	-	-	-	na	-	na	na	na	na	na	na	na
Q2_366	1	195885381	195888213	2832	q31.3	Deletion	1	Q2	1	1-20%	Yes	Singleton	Known	No	No	No		No	No	0			No	-	-	-	-	-	na	-	na	na	na	na	na	na	na
Q2_367	1	196720201	196891650	171449	q31.3	Duplication	3	Q2	13	>20%	No	Shared	Known	Yes	Yes	No		Yes	Yes	3	CFHR4;CFHR1;CFHR3	ex1/10,ex2/10,ex3/10,ex4/10,ex5/10,ex6/10,ex7/10,ex8/10,ex9/10,ex10/10;ex1/10,ex2/10,ex3/10,ex4/10,ex5/10,ex6/10,ex7/10,ex8/10,ex9/10,ex10/10;ex1/6,ex2/6,ex3/6,ex4/6,ex5/6,ex6/6;ex1/6,ex2/6,ex3/6,ex4/6,ex5/6,ex6/6;ex1/6,ex2/6,ex3/6,ex4/6,ex5/6,ex6/6;ex1/5,ex2/5,ex3/5,ex4/5,ex5/5	No	Type:Association;GeneName:CFHR1;Description:{Macular degeneration, age-related, reduced risk of}, 603075 (3); {Hemolytic uremic syndrome, atypical, susceptibility to}, 235400 (3)	Type:Association;GeneName:CFHR3;Description:{Macular degeneration, age-related, reduced risk of}, 603075 (3); {Hemolytic uremic syndrome, atypical, susceptibility to}, 235400 (3)	-	-	-	na	-	na	na	na	na	na	na	na
Q1_428	1	196720651	196903800	183149	q31.3	Duplication	3	Q1	26	>20%	No	Shared	Known	Yes	Yes	No		Yes	Yes	3	CFHR4;CFHR1;CFHR3	ex1/10,ex2/10,ex3/10,ex4/10,ex5/10,ex6/10,ex7/10,ex8/10,ex9/10,ex10/10;ex1/10,ex2/10,ex3/10,ex4/10,ex5/10,ex6/10,ex7/10,ex8/10,ex9/10,ex10/10;ex1/6,ex2/6,ex3/6,ex4/6,ex5/6,ex6/6;ex1/6,ex2/6,ex3/6,ex4/6,ex5/6,ex6/6;ex1/6,ex2/6,ex3/6,ex4/6,ex5/6,ex6/6;ex1/5,ex2/5,ex3/5,ex4/5,ex5/5	No	Type:Association;GeneName:CFHR1;Description:{Macular degeneration, age-related, reduced risk of}, 603075 (3); {Hemolytic uremic syndrome, atypical, susceptibility to}, 235400 (3)	Type:Association;GeneName:CFHR3;Description:{Macular degeneration, age-related, reduced risk of}, 603075 (3); {Hemolytic uremic syndrome, atypical, susceptibility to}, 235400 (3)	-	-	-	na	-	na	na	na	na	na	na	na
Q1_429	1	196722001	196820100	98099	q31.3	Deletion	1	Q1	17	>20%	No	Shared	Known	Yes	Yes	No		Yes	Yes	2	CFHR1;CFHR3	ex1/6,ex2/6,ex3/6,ex4/6,ex5/6,ex6/6;ex1/6,ex2/6,ex3/6,ex4/6,ex5/6,ex6/6;ex1/5,ex2/5,ex3/5,ex4/5,ex5/5	No	Type:Association;GeneName:CFHR1;Description:{Macular degeneration, age-related, reduced risk of}, 603075 (3); {Hemolytic uremic syndrome, atypical, susceptibility to}, 235400 (3)	Type:Association;GeneName:CFHR3;Description:{Macular degeneration, age-related, reduced risk of}, 603075 (3); {Hemolytic uremic syndrome, atypical, susceptibility to}, 235400 (3)	-	-	-	cnv_61	Genic	rs6428363	chr1:196843711	0.122	A	Chr1:196662031	0.45297	T
Q3_409	1	196722001	196817400	95399	q31.3	Deletion	1	Q3	11	>20%	No	Shared	Known	Yes	Yes	No		Yes	Yes	2	CFHR1;CFHR3	ex1/6,ex2/6,ex3/6,ex4/6,ex5/6,ex6/6;ex1/6,ex2/6,ex3/6,ex4/6,ex5/6,ex6/6;ex1/5,ex2/5,ex3/5,ex4/5,ex5/5	No	Type:Association;GeneName:CFHR1;Description:{Macular degeneration, age-related, reduced risk of}, 603075 (3); {Hemolytic uremic syndrome, atypical, susceptibility to}, 235400 (3)	Type:Association;GeneName:CFHR3;Description:{Macular degeneration, age-related, reduced risk of}, 603075 (3); {Hemolytic uremic syndrome, atypical, susceptibility to}, 235400 (3)	-	-	-	cnv_61	Genic	rs6428363	chr1:196843711	0.122	A	Chr1:196662031	0.45297	T
Q3_410	1	196722901	196819650	96749	q31.3	Duplication	3	Q3	3	1-20%	No	2-10%	Known	Yes	Yes	No		Yes	Yes	2	CFHR1;CFHR3	ex1/6,ex2/6,ex3/6,ex4/6,ex5/6,ex6/6;ex1/6,ex2/6,ex3/6,ex4/6,ex5/6,ex6/6;ex1/5,ex2/5,ex3/5,ex4/5,ex5/5	No	Type:Association;GeneName:CFHR1;Description:{Macular degeneration, age-related, reduced risk of}, 603075 (3); {Hemolytic uremic syndrome, atypical, susceptibility to}, 235400 (3)	Type:Association;GeneName:CFHR3;Description:{Macular degeneration, age-related, reduced risk of}, 603075 (3); {Hemolytic uremic syndrome, atypical, susceptibility to}, 235400 (3)	-	-	-	na	-	na	na	na	na	na	na	na
Q2_368	1	196736724	196741789	5065	q31.3	Deletion	1	Q2	3	1-20%	No	2-10%	Known	No	No	No		No	No	0			No	-	-	-	-	-	na	-	na	na	na	na	na	na	na
Q2_369	1	196742422	196745204	2782	q31.3	Deletion	1	Q2	1	1-20%	No	Singleton	Known	Yes	Yes	No		Yes	Yes	1	CFHR3	ex1/6;ex1/5	No	Type:Association;GeneName:CFHR3;Description:{Macular degeneration, age-related, reduced risk of}, 603075 (3); {Hemolytic uremic syndrome, atypical, susceptibility to}, 235400 (3)	-	-	-	-	na	-	na	na	na	na	na	na	na
Q2_370	1	196767108	196770144	3036	q31.3	Deletion	1	Q2	1	1-20%	No	Singleton	Known	No	No	No		No	No	0			No	-	-	-	-	-	na	-	na	na	na	na	na	na	na
Q2_371	1	196773301	196777350	4049	q31.3	Deletion	1	Q2	2	1-20%	No	2-10%	Known	No	No	No		No	No	0			No	-	-	-	-	-	na	-	na	na	na	na	na	na	na
Q2_372	1	196784551	196899300	114749	q31.3	Deletion	1	Q2	1	1-20%	No	Singleton	Known	Yes	Yes	No		Yes	Yes	2	CFHR4;CFHR1	ex1/10,ex2/10,ex3/10,ex4/10,ex5/10,ex6/10,ex7/10,ex8/10,ex9/10,ex10/10;ex1/10,ex2/10,ex3/10,ex4/10,ex5/10,ex6/10,ex7/10,ex8/10,ex9/10,ex10/10;ex1/6,ex2/6,ex3/6,ex4/6,ex5/6,ex6/6;ex1/6,ex2/6,ex3/6,ex4/6,ex5/6,ex6/6	No	Type:Association;GeneName:CFHR1;Description:{Macular degeneration, age-related, reduced risk of}, 603075 (3); {Hemolytic uremic syndrome, atypical, susceptibility to}, 235400 (3)	-	-	-	-	na	-	na	na	na	na	na	na	na
Q1_430	1	196818751	196898850	80099	q31.3	Deletion	1	Q1	1	1-20%	No	Singleton	Known	Yes	Yes	No		Yes	Yes	1	CFHR4	ex1/10,ex2/10,ex3/10,ex4/10,ex5/10,ex6/10,ex7/10,ex8/10,ex9/10,ex10/10;ex1/10,ex2/10,ex3/10,ex4/10,ex5/10,ex6/10,ex7/10,ex8/10,ex9/10,ex10/10;ex1/6,ex2/6,ex3/6,ex4/6,ex5/6,ex6/6	No	-	-	-	-	-	na	-	na	na	na	na	na	na	na
Q2_373	1	196901101	196905600	4499	q31.3	Deletion	1	Q2	1	1-20%	Yes	Singleton	Known	No	No	No		No	No	0			No	-	-	-	-	-	na	-	na	na	na	na	na	na	na
Q1_431	1	197500508	197503271	2763	q31.3	Deletion	1	Q1	57	>20%	No	Shared	Known	No	No	No		Yes	No	1	DENND1B		No	-	-	-	-	-	na	-	na	na	na	na	na	na	na
Q2_374	1	197500508	197503271	2763	q31.3	Deletion	1	Q2	20	>20%	No	Shared	Known	No	No	No		Yes	No	1	DENND1B		No	-	-	-	-	-	na	-	na	na	na	na	na	na	na
Q3_411	1	197500508	197503271	2763	q31.3	Deletion	1	Q3	20	>20%	No	Shared	Known	No	No	No		Yes	No	1	DENND1B		No	-	-	-	-	-	na	-	na	na	na	na	na	na	na
Q1_432	1	198003601	198007200	3599	q31.3	Deletion	1	Q1	8	>20%	Yes	2-10%	Known	No	No	No		No	No	0			No	-	-	-	-	-	na	-	na	na	na	na	na	na	na
Q1_433	1	198304651	198310278	5627	q31.3	Deletion	1	Q1	8	>20%	No	2-10%	Known	No	No	No		No	No	0			No	-	-	-	-	-	cnv_62	-	rs12239422	chr1:198318763	1	A	Chr1:198294489	1	A
Q2_375	1	198304651	198310500	5849	q31.3	Deletion	1	Q2	1	1-20%	No	Singleton	Known	No	Yes	No		No	No	0			No	-	-	-	-	-	cnv_62	-	rs12239422	chr1:198318763	1	A	Chr1:198294489	1	A
Q3_412	1	198304651	198310500	5849	q31.3	Deletion	1	Q3	3	1-20%	No	2-10%	Known	No	Yes	No		No	No	0			No	-	-	-	-	-	cnv_62	-	rs12239422	chr1:198318763	1	A	Chr1:198294489	1	A
Q2_376	1	198772651	198775350	2699	q32.1	Deletion	1	Q2	1	1-20%	No	Singleton	Known	No	Yes	No		No	No	0			No	-	-	-	-	-	na	-	na	na	na	na	na	na	na
Q1_434	1	198773101	198775350	2249	q32.1	Deletion	0	Q1	1	1-20%	No	Singleton	Known	No	Yes	No		No	No	0			No	-	-	-	-	-	na	-	na	na	na	na	na	na	na
Q1_435	1	199109701	199113750	4049	q32.1	Duplication	3	Q1	26	>20%	No	Shared	Known	No	Yes	No		No	No	0			No	-	-	-	-	-	na	-	na	na	na	na	na	na	na
Q2_377	1	199109701	199113750	4049	q32.1	Duplication	3	Q2	15	>20%	No	Shared	Known	No	Yes	No		No	No	0			No	-	-	-	-	-	na	-	na	na	na	na	na	na	na
Q3_413	1	199109701	199113750	4049	q32.1	Duplication	3	Q3	5	>20%	No	2-10%	Known	No	Yes	No		No	No	0			No	-	-	-	-	-	na	-	na	na	na	na	na	na	na
Q1_436	1	199110047	199113805	3758	q32.1	Deletion	1	Q1	31	>20%	No	Shared	Known	No	Yes	No		No	No	0			No	-	-	-	-	-	na	-	na	na	na	na	na	na	na
Q2_378	1	199110047	199113805	3758	q32.1	Deletion	1	Q2	5	>20%	No	2-10%	Known	No	Yes	No		No	No	0			No	-	-	-	-	-	na	-	na	na	na	na	na	na	na
Q3_414	1	199110047	199113805	3758	q32.1	Deletion	1	Q3	15	>20%	No	Shared	Known	No	Yes	No		No	No	0			No	-	-	-	-	-	na	-	na	na	na	na	na	na	na
Q2_379	1	199540801	199545794	4993	q32.1	Deletion	1	Q2	1	1-20%	Yes	Singleton	Known	No	Yes	No		No	No	0			No	-	-	-	-	-	na	-	na	na	na	na	na	na	na
Q3_415	1	199563751	199566900	3149	q32.1	Deletion	1	Q3	1	1-20%	Yes	Singleton	Known	No	No	No		No	No	0			No	-	-	-	-	-	na	-	na	na	na	na	na	na	na
Q3_416	1	202295113	202297950	2837	q32.1	Deletion	1	Q3	1	1-20%	Yes	Singleton	Known	No	Yes	No		No	No	0			No	-	-	-	-	-	na	-	na	na	na	na	na	na	na
Q3_417	1	203165101	203168700	3599	q32.1	Deletion	1	Q3	1	1-20%	Yes	Singleton	Known	No	Yes	No		No	No	0			No	-	-	-	-	-	na	-	na	na	na	na	na	na	na
Q3_418	1	204381851	204384624	2773	q32.1	Deletion	1	Q3	3	1-20%	Yes	2-10%	Known	No	Yes	No		No	No	0			No	-	-	-	-	-	na	-	na	na	na	na	na	na	na
Q3_419	1	204458851	204462091	3240	q32.1	Deletion	1	Q3	1	1-20%	Yes	Singleton	Novel	Yes	Yes	No		Yes	No	1	PIK3C2B		No	-	-	-	-	-	na	-	na	na	na	na	na	na	na
Q3_420	1	205105951	205108200	2249	q32.1	Deletion	1	Q3	2	1-20%	Yes	2-10%	Known	No	No	No		No	No	0			No	-	-	-	-	-	na	-	na	na	na	na	na	na	na
Q1_437	1	205660351	205677000	16649	q32.1	Deletion	1	Q1	3	1-20%	Yes	2-10%	Novel	No	Yes	No		No	No	0			No	-	-	-	-	-	na	-	na	na	na	na	na	na	na
Q3_421	1	206199886	206205897	6011	q32.1	Deletion	1	Q3	1	1-20%	Yes	Singleton	Known	No	Yes	No		No	No	0			No	-	-	-	-	-	na	-	na	na	na	na	na	na	na
Q1_438	1	206282601	206288751	6150	q32.1	Duplication	3	Q1	17	>20%	No	Shared	Known	Yes	No	No		Yes	No	1	C1orf186		No	-	-	-	-	-	na	-	na	na	na	na	na	na	na
Q2_380	1	206282651	206288601	5950	q32.1	Duplication	3	Q2	7	>20%	No	2-10%	Known	Yes	No	No		Yes	No	1	C1orf186		No	-	-	-	-	-	na	-	na	na	na	na	na	na	na
Q3_422	1	206282751	206288501	5750	q32.1	Duplication	3	Q3	2	1-20%	No	2-10%	Known	Yes	No	No		Yes	No	1	C1orf186		No	-	-	-	-	-	na	-	na	na	na	na	na	na	na
Q3_423	1	206316001	206331750	15749	q32.1	Deletion	1	Q3	1	1-20%	No	Singleton	Novel	Yes	Yes	Yes	miR-185/882	Yes	Yes	1	CTSE	ex1/9,ex2/9,ex3/9,ex4/9,ex5/9,ex6/9,ex7/9,ex8/9,ex9/9;ex1/8,ex2/8,ex3/8,ex4/8,ex5/8,ex6/8,ex7/8,ex8/8	No	-	-	-	-	-	na	-	na	na	na	na	na	na	na
Q2_381	1	206316520	206332163	15643	q32.1	Deletion	1	Q2	1	1-20%	No	Singleton	Novel	Yes	Yes	Yes	miR-185/882	Yes	Yes	1	CTSE	ex1/9,ex2/9,ex3/9,ex4/9,ex5/9,ex6/9,ex7/9,ex8/9,ex9/9;ex1/8,ex2/8,ex3/8,ex4/8,ex5/8,ex6/8,ex7/8,ex8/8	No	-	-	-	-	-	na	-	na	na	na	na	na	na	na
Q1_439	1	206557701	206578501	20800	q32.1	Duplication	3	Q1	39	>20%	No	Shared	Known	No	Yes	No		Yes	Yes	4	SRGAP2C;SRGAP2;SRGAP2D;SRGAP2B	ex3/7,ex4/7,ex5/7;ex3/20,ex4/20,ex5/20;ex2/6,ex3/6,ex4/6;ex3/20,ex4/20,ex5/20;ex3/7,ex4/7,ex5/7	No	-	-	-	-	-	na	-	na	na	na	na	na	na	na
Q2_382	1	206557701	206578451	20750	q32.1	Duplication	3	Q2	10	>20%	No	2-10%	Known	No	Yes	No		Yes	Yes	4	SRGAP2C;SRGAP2;SRGAP2D;SRGAP2B	ex3/7,ex4/7,ex5/7;ex3/20,ex4/20,ex5/20;ex2/6,ex3/6,ex4/6;ex3/20,ex4/20,ex5/20;ex3/7,ex4/7,ex5/7	No	-	-	-	-	-	na	-	na	na	na	na	na	na	na
Q3_424	1	206561551	206578451	16900	q32.1	Duplication	3	Q3	7	>20%	No	2-10%	Known	No	Yes	No		Yes	Yes	4	SRGAP2C;SRGAP2;SRGAP2D;SRGAP2B	ex3/7,ex4/7,ex5/7;ex3/20,ex4/20,ex5/20;ex2/6,ex3/6,ex4/6;ex3/20,ex4/20,ex5/20;ex3/7,ex4/7,ex5/7	No	-	-	-	-	-	na	-	na	na	na	na	na	na	na
Q1_440	1	207292051	207294300	2249	q32.2	Deletion	1	Q1	1	1-20%	No	Singleton	Known	No	No	No		Yes	No	1	C4BPA		No	-	-	-	-	-	na	-	na	na	na	na	na	na	na
Q2_383	1	207292051	207294300	2249	q32.2	Deletion	1	Q2	1	1-20%	No	Singleton	Known	No	No	No		Yes	No	1	C4BPA		No	-	-	-	-	-	na	-	na	na	na	na	na	na	na
Q1_441	1	207321751	207346950	25199	q32.2	Deletion	1	Q1	1	1-20%	No	Singleton	Known	No	Yes	No		No	No	0			No	-	-	-	-	-	na	-	na	na	na	na	na	na	na
Q3_425	1	207321751	207347400	25649	q32.2	Deletion	1	Q3	1	1-20%	No	Singleton	Known	No	Yes	No		No	No	0			No	-	-	-	-	-	na	-	na	na	na	na	na	na	na
Q1_442	1	207541801	207545850	4049	q32.2	Duplication	3	Q1	20	>20%	No	Shared	Known	No	No	No		No	No	0			No	-	-	-	-	-	na	-	na	na	na	na	na	na	na
Q1_443	1	207541801	207545564	3763	q32.2	Deletion	1	Q1	34	>20%	No	Shared	Known	No	No	No		No	No	0			No	-	-	-	-	-	na	-	na	na	na	na	na	na	na
Q2_384	1	207541801	207545850	4049	q32.2	Duplication	3	Q2	4	1-20%	No	2-10%	Known	No	No	No		No	No	0			No	-	-	-	-	-	na	-	na	na	na	na	na	na	na
Q2_385	1	207541801	207545564	3763	q32.2	Deletion	1	Q2	16	>20%	No	Shared	Known	No	No	No		No	No	0			No	-	-	-	-	-	na	-	na	na	na	na	na	na	na
Q3_426	1	207541801	207545564	3763	q32.2	Deletion	1	Q3	9	>20%	No	2-10%	Known	No	No	No		No	No	0			No	-	-	-	-	-	na	-	na	na	na	na	na	na	na
Q3_427	1	207541801	207545850	4049	q32.2	Duplication	3	Q3	11	>20%	No	Shared	Known	No	No	No		No	No	0			No	-	-	-	-	-	na	-	na	na	na	na	na	na	na
Q1_444	1	207700201	207737100	36899	q32.2	Duplication	3	Q1	3	1-20%	No	2-10%	Known	No	Yes	No		Yes	Yes	1	CR1	ex6/47,ex7/47,ex8/47,ex9/47,ex10/47,ex11/47,ex12/47,ex13/47,ex14/47,ex15/47,ex16/47,ex17/47,ex18/47,ex19/47,ex20/47,ex21/47;ex6/39,ex7/39,ex8/39,ex9/39,ex10/39,ex11/39,ex12/39,ex13/39	No	Type:Association;GeneName:CR1;Description:CR1 deficiency (1); {?SLE susceptibility} (1); [Blood group, Knops system], 607486 (3); {Malaria, severe, resistance to}, 611162 (3)	-	-	-	-	na	-	na	na	na	na	na	na	na
Q2_386	1	207701551	207705150	3599	q32.2	Duplication	3	Q2	1	1-20%	No	Singleton	Known	No	Yes	No		Yes	Yes	1	CR1	ex8/47;ex8/39	No	Type:Association;GeneName:CR1;Description:CR1 deficiency (1); {?SLE susceptibility} (1); [Blood group, Knops system], 607486 (3); {Malaria, severe, resistance to}, 611162 (3)	-	-	-	-	na	-	na	na	na	na	na	na	na
Q2_387	1	207737301	207741751	4450	q32.2	Duplication	3	Q2	2	1-20%	No	2-10%	Known	No	Yes	No		Yes	Yes	1	CR1	ex22/47,ex23/47,ex24/47,ex25/47;ex14/39,ex15/39,ex16/39,ex17/39	No	Type:Association;GeneName:CR1;Description:CR1 deficiency (1); {?SLE susceptibility} (1); [Blood group, Knops system], 607486 (3); {Malaria, severe, resistance to}, 611162 (3)	-	-	-	-	na	-	na	na	na	na	na	na	na
Q1_445	1	207737451	207741751	4300	q32.2	Duplication	3	Q1	1	1-20%	No	Singleton	Known	No	Yes	No		Yes	Yes	1	CR1	ex23/47,ex24/47,ex25/47;ex15/39,ex16/39,ex17/39	No	Type:Association;GeneName:CR1;Description:CR1 deficiency (1); {?SLE susceptibility} (1); [Blood group, Knops system], 607486 (3); {Malaria, severe, resistance to}, 611162 (3)	-	-	-	-	na	-	na	na	na	na	na	na	na
Q3_428	1	207737551	207741751	4200	q32.2	Duplication	3	Q3	3	1-20%	No	2-10%	Known	No	Yes	No		Yes	Yes	1	CR1	ex23/47,ex24/47,ex25/47;ex15/39,ex16/39,ex17/39	No	Type:Association;GeneName:CR1;Description:CR1 deficiency (1); {?SLE susceptibility} (1); [Blood group, Knops system], 607486 (3); {Malaria, severe, resistance to}, 611162 (3)	-	-	-	-	na	-	na	na	na	na	na	na	na
Q3_429	1	207841051	207846000	4949	q32.2	Deletion	1	Q3	2	1-20%	Yes	2-10%	Known	No	No	No		Yes	No	1	CR1L		No	-	-	-	-	-	na	-	na	na	na	na	na	na	na
Q1_446	1	210078001	210086100	8099	q32.2	Duplication	3	Q1	14	>20%	No	Shared	Known	No	Yes	No		No	No	0			No	-	-	-	-	-	na	-	na	na	na	na	na	na	na
Q1_447	1	210078001	210086100	8099	q32.2	Deletion	1	Q1	43	>20%	No	Shared	Known	No	Yes	No		No	No	0			No	-	-	-	-	-	cnv_63	-	rs4844913	chr1:210068117	0.98	G	Chr1:210095527	1	T
Q2_388	1	210078001	210086100	8099	q32.2	Duplication	3	Q2	7	>20%	No	2-10%	Known	No	Yes	No		No	No	0			No	-	-	-	-	-	na	-	na	na	na	na	na	na	na
Q2_389	1	210078001	210085970	7969	q32.2	Deletion	1	Q2	13	>20%	No	Shared	Known	No	Yes	No		No	No	0			No	-	-	-	-	-	cnv_63	-	rs4844913	chr1:210068117	0.98	G	Chr1:210095527	1	T
Q3_430	1	210078001	210086100	8099	q32.2	Duplication	3	Q3	7	>20%	No	2-10%	Known	No	Yes	No		No	No	0			No	-	-	-	-	-	na	-	na	na	na	na	na	na	na
Q3_431	1	210078001	210086100	8099	q32.2	Deletion	0	Q3	13	>20%	No	Shared	Known	No	Yes	No		No	No	0			No	-	-	-	-	-	cnv_63	-	rs4844913	chr1:210068117	0.98	G	Chr1:210095527	1	T
Q1_448	1	210141451	210144758	3307	q32.2	Deletion	1	Q1	1	1-20%	Yes	Singleton	Known	No	No	No		Yes	No	1	SYT14		No	-	-	-	-	-	na	-	na	na	na	na	na	na	na
Q1_449	1	210462243	210467250	5007	q32.2	Deletion	1	Q1	1	1-20%	Yes	Singleton	Known	No	Yes	No		No	No	0			No	-	-	-	-	-	na	-	na	na	na	na	na	na	na
Q1_450	1	210722401	210725100	2699	q32.2	Deletion	1	Q1	12	>20%	No	Shared	Known	No	Yes	No		Yes	No	1	HHAT		No	-	-	-	-	-	na	-	na	na	na	na	na	na	na
Q2_390	1	210722401	210725100	2699	q32.2	Deletion	1	Q2	5	>20%	No	2-10%	Known	No	Yes	No		Yes	No	1	HHAT		No	-	-	-	-	-	na	-	na	na	na	na	na	na	na
Q3_432	1	210722401	210725100	2699	q32.2	Deletion	1	Q3	3	1-20%	No	2-10%	Known	No	Yes	No		Yes	No	1	HHAT		No	-	-	-	-	-	na	-	na	na	na	na	na	na	na
Q1_451	1	212470651	212472900	2249	q32.3	Duplication	3	Q1	6	>20%	No	2-10%	Known	No	No	No		Yes	No	1	PPP2R5A		No	-	-	-	-	-	na	-	na	na	na	na	na	na	na
Q2_391	1	212470651	212472900	2249	q32.3	Duplication	3	Q2	1	1-20%	No	Singleton	Known	No	No	No		Yes	No	1	PPP2R5A		No	-	-	-	-	-	na	-	na	na	na	na	na	na	na
Q3_433	1	212470651	212472900	2249	q32.3	Duplication	3	Q3	1	1-20%	No	Singleton	Known	No	No	No		Yes	No	1	PPP2R5A		No	-	-	-	-	-	na	-	na	na	na	na	na	na	na
Q1_452	1	213002101	213013800	11699	q32.3	Deletion	1	Q1	4	1-20%	No	2-10%	Known	No	Yes	No		Yes	Yes	1	C1orf227	ex3/3,ex2/3	No	-	-	-	-	-	cnv_64	Genic	kgp5251389	chr1:212904544	1	G	Chr1:212904544	1	C
Q2_392	1	213002101	213013800	11699	q32.3	Deletion	1	Q2	2	1-20%	No	2-10%	Known	No	Yes	No		Yes	Yes	1	C1orf227	ex3/3,ex2/3	No	-	-	-	-	-	cnv_64	Genic	kgp5251389	chr1:212904544	1	G	Chr1:212904544	1	C
Q1_453	1	213083551	213086700	3149	q32.3	Duplication	4	Q1	14	>20%	No	Shared	Known	No	No	No		No	No	0			No	-	-	-	-	-	na	-	na	na	na	na	na	na	na
Q2_393	1	213083551	213086700	3149	q32.3	Duplication	4	Q2	5	>20%	No	2-10%	Known	No	No	No		No	No	0			No	-	-	-	-	-	na	-	na	na	na	na	na	na	na
Q3_434	1	213083551	213086700	3149	q32.3	Duplication	4	Q3	16	>20%	No	Shared	Known	No	No	No		No	No	0			No	-	-	-	-	-	na	-	na	na	na	na	na	na	na
Q2_394	1	213134056	213155867	21811	q32.3	Deletion	1	Q2	2	1-20%	Yes	2-10%	Known	No	Yes	No		Yes	Yes	1	VASH2	ex2/7,ex3/7,ex4/7,ex5/7,ex6/7;ex3/6,ex4/6,ex5/6;ex4/9,ex5/9,ex6/9,ex7/9,ex8/9	No	-	-	-	-	-	na	-	na	na	na	na	na	na	na
Q2_395	1	215492401	215500991	8590	q41	Deletion	1	Q2	1	1-20%	Yes	Singleton	Known	No	Yes	No		No	No	0			No	-	-	-	-	-	na	-	na	na	na	na	na	na	na
Q1_454	1	218182488	218188594	6106	q41	Deletion	1	Q1	53	>20%	No	Shared	Known	No	No	No		No	No	0			No	-	-	-	-	-	cnv_65	-	kgp6220771	chr1:218179227	0.2	G	Chr1:218168711	0.4681	G
Q2_396	1	218182488	218188594	6106	q41	Deletion	1	Q2	18	>20%	No	Shared	Known	No	No	No		No	No	0			No	-	-	-	-	-	cnv_65	-	kgp6220771	chr1:218179227	0.2	G	Chr1:218168711	0.4681	G
Q3_435	1	218182488	218188594	6106	q41	Deletion	1	Q3	18	>20%	No	Shared	Known	No	No	No		No	No	0			No	-	-	-	-	-	cnv_65	-	kgp6220771	chr1:218179227	0.2	G	Chr1:218168711	0.4681	G
Q1_455	1	218182951	218188800	5849	q41	Duplication	3	Q1	3	1-20%	No	2-10%	Known	No	No	No		No	No	0			No	-	-	-	-	-	na	-	na	na	na	na	na	na	na
Q2_397	1	218182951	218188800	5849	q41	Duplication	3	Q2	1	1-20%	No	Singleton	Known	No	No	No		No	No	0			No	-	-	-	-	-	na	-	na	na	na	na	na	na	na
Q3_436	1	218183401	218188800	5399	q41	Duplication	3	Q3	2	1-20%	No	2-10%	Known	No	No	No		No	No	0			No	-	-	-	-	-	na	-	na	na	na	na	na	na	na
Q3_437	1	218417851	218421591	3740	q41	Deletion	1	Q3	3	1-20%	Yes	2-10%	Known	No	Yes	No		No	No	0			No	-	-	-	-	-	na	-	na	na	na	na	na	na	na
Q1_456	1	219418651	219425850	7199	q41	Deletion	1	Q1	5	1-20%	Yes	2-10%	Known	No	Yes	No		No	No	0			No	-	-	-	-	-	cnv_66	-	kgp5403253	chr1:219098551	0.44	A	Chr1:218926062	1	T
Q1_457	1	219564342	219568950	4608	q41	Deletion	1	Q1	1	1-20%	Yes	Singleton	Known	No	No	No		No	No	0			No	-	-	-	-	-	na	-	na	na	na	na	na	na	na
Q2_398	1	221378851	221382507	3656	q41	Deletion	1	Q2	2	1-20%	No	2-10%	Known	No	No	No		No	No	0			No	-	-	-	-	-	na	-	na	na	na	na	na	na	na
Q1_458	1	221379120	221382507	3387	q41	Deletion	1	Q1	1	1-20%	No	Singleton	Known	No	No	No		No	No	0			No	-	-	-	-	-	na	-	na	na	na	na	na	na	na
Q1_459	1	222373801	222380550	6749	q41	Deletion	1	Q1	28	>20%	No	Shared	Known	No	No	No		No	No	0			No	-	-	-	-	-	cnv_67	-	kgp905968	chr1:222361915	1	G	Chr1:222361915	1	C
Q2_399	1	222374165	222380550	6385	q41	Deletion	1	Q2	8	>20%	No	2-10%	Known	No	No	No		No	No	0			No	-	-	-	-	-	cnv_67	-	kgp905968	chr1:222361915	1	G	Chr1:222361915	1	C
Q3_438	1	222374165	222380550	6385	q41	Deletion	1	Q3	10	>20%	No	2-10%	Known	No	No	No		No	No	0			No	-	-	-	-	-	cnv_67	-	kgp905968	chr1:222361915	1	G	Chr1:222361915	1	C
Q1_460	1	223727401	223731450	4049	q41	Duplication	3	Q1	6	>20%	No	2-10%	Novel	No	No	No		Yes	No	1	CAPN8		No	-	-	-	-	-	na	-	na	na	na	na	na	na	na
Q2_400	1	223727401	223731450	4049	q41	Duplication	3	Q2	1	1-20%	No	Singleton	Novel	No	No	No		Yes	No	1	CAPN8		No	-	-	-	-	-	na	-	na	na	na	na	na	na	na
Q3_439	1	223727401	223731450	4049	q41	Duplication	3	Q3	2	1-20%	No	2-10%	Novel	No	No	No		Yes	No	1	CAPN8		No	-	-	-	-	-	na	-	na	na	na	na	na	na	na
Q2_401	1	223736401	223740000	3599	q41	Deletion	1	Q2	1	1-20%	No	Singleton	Novel	No	No	No		Yes	No	1	CAPN8		No	-	-	-	-	-	na	-	na	na	na	na	na	na	na
Q1_461	1	223737301	223741800	4499	q41	Deletion	1	Q1	1	1-20%	No	Singleton	Novel	No	No	No		Yes	No	1	CAPN8		No	-	-	-	-	-	na	-	na	na	na	na	na	na	na
Q1_462	1	223737301	223740000	2699	q41	Duplication	3	Q1	4	1-20%	No	2-10%	Novel	No	No	No		Yes	No	1	CAPN8		No	-	-	-	-	-	na	-	na	na	na	na	na	na	na
Q3_440	1	223737301	223740000	2699	q41	Duplication	3	Q3	1	1-20%	No	Singleton	Novel	No	No	No		Yes	No	1	CAPN8		No	-	-	-	-	-	na	-	na	na	na	na	na	na	na
Q2_402	1	224199870	224202790	2920	q42.11	Deletion	1	Q2	1	1-20%	No	Singleton	Known	No	No	No		No	No	0			No	-	-	-	-	-	na	-	na	na	na	na	na	na	na
Q1_463	1	224200151	224202901	2750	q42.11	Duplication	3	Q1	29	>20%	No	Shared	Known	No	No	No		No	No	0			No	-	-	-	-	-	na	-	na	na	na	na	na	na	na
Q2_403	1	224200151	224202701	2550	q42.11	Duplication	3	Q2	15	>20%	No	Shared	Known	No	No	No		No	No	0			No	-	-	-	-	-	na	-	na	na	na	na	na	na	na
Q3_441	1	224200251	224202901	2650	q42.11	Duplication	3	Q3	9	>20%	No	2-10%	Known	No	No	No		No	No	0			No	-	-	-	-	-	na	-	na	na	na	na	na	na	na
Q3_442	1	224200418	224203583	3165	q42.11	Deletion	1	Q3	2	1-20%	No	2-10%	Known	No	No	No		No	No	0			No	-	-	-	-	-	na	-	na	na	na	na	na	na	na
Q1_464	1	224200753	224204128	3375	q42.11	Deletion	1	Q1	1	1-20%	No	Singleton	Known	No	No	No		No	No	0			No	-	-	-	-	-	na	-	na	na	na	na	na	na	na
Q1_465	1	224289596	224303678	14082	q42.11	Duplication	3	Q1	2	1-20%	Yes	2-10%	Novel	Yes	Yes	No		Yes	Yes	1	FBXO28	ex1/4;ex1/5	No	-	-	-	-	-	na	-	na	na	na	na	na	na	na
Q1_466	1	224323823	224327273	3450	q42.11	Deletion	1	Q1	2	1-20%	No	2-10%	Known	No	No	No		Yes	No	1	FBXO28		No	-	-	-	-	-	na	-	na	na	na	na	na	na	na
Q3_443	1	224324253	224327273	3020	q42.11	Deletion	1	Q3	1	1-20%	No	Singleton	Known	No	No	No		Yes	No	1	FBXO28		No	-	-	-	-	-	na	-	na	na	na	na	na	na	na
Q1_467	1	227776501	227779200	2699	q42.13	Deletion	1	Q1	18	>20%	No	Shared	Known	No	No	No		Yes	No	1	ZNF678		No	-	-	-	-	-	na	-	na	na	na	na	na	na	na
Q2_404	1	227776501	227779200	2699	q42.13	Deletion	1	Q2	1	1-20%	No	Singleton	Known	No	No	No		Yes	No	1	ZNF678		No	-	-	-	-	-	na	-	na	na	na	na	na	na	na
Q3_444	1	227776501	227779200	2699	q42.13	Deletion	1	Q3	3	1-20%	No	2-10%	Known	No	No	No		Yes	No	1	ZNF678		No	-	-	-	-	-	na	-	na	na	na	na	na	na	na
Q1_468	1	228192746	228204326	11580	q42.13	Duplication	3	Q1	5	1-20%	No	2-10%	Known	Yes	Yes	No		Yes	Yes	1	WNT3A	ex1/4	No	-	-	-	-	-	na	-	na	na	na	na	na	na	na
Q2_405	1	228192746	228200394	7648	q42.13	Duplication	3	Q2	2	1-20%	No	2-10%	Known	Yes	Yes	No		Yes	Yes	1	WNT3A	ex1/4	No	-	-	-	-	-	na	-	na	na	na	na	na	na	na
Q3_445	1	228192746	228200394	7648	q42.13	Duplication	3	Q3	3	1-20%	No	2-10%	Known	Yes	Yes	No		Yes	Yes	1	WNT3A	ex1/4	No	-	-	-	-	-	na	-	na	na	na	na	na	na	na
Q1_469	1	228326492	228350774	24282	q42.13	Duplication	3	Q1	9	>20%	No	2-10%	Known	Yes	Yes	No		Yes	Yes	2	GUK1;GJC2	ex1/9,ex2/9,ex3/9,ex4/9,ex5/9,ex6/9,ex7/9,ex8/9,ex9/9;ex1/8,ex2/8,ex3/8,ex4/8,ex5/8,ex6/8,ex7/8,ex8/8;ex1/8,ex2/8,ex3/8,ex4/8,ex5/8,ex6/8,ex7/8,ex8/8;ex1/7,ex2/7,ex3/7,ex4/7,ex5/7,ex6/7,ex7/7;ex1/8,ex2/8,ex3/8,ex4/8,ex5/8,ex6/8,ex7/8,ex8/8;ex1/2,ex2/2	Yes	Type:Disease;GeneName:GJC2;Description:Leukodystrophy, hypomyelinating, 2, 608804 (3); Spastic paraplegia 44, autosomal recessive, 613206 (3); Lymphedema, hereditary, IC, 613480 (3)	-	-	-	-	na	-	na	na	na	na	na	na	na
Q3_446	1	228326492	228350774	24282	q42.13	Duplication	3	Q3	4	1-20%	No	2-10%	Known	Yes	Yes	No		Yes	Yes	2	GUK1;GJC2	ex1/9,ex2/9,ex3/9,ex4/9,ex5/9,ex6/9,ex7/9,ex8/9,ex9/9;ex1/8,ex2/8,ex3/8,ex4/8,ex5/8,ex6/8,ex7/8,ex8/8;ex1/8,ex2/8,ex3/8,ex4/8,ex5/8,ex6/8,ex7/8,ex8/8;ex1/7,ex2/7,ex3/7,ex4/7,ex5/7,ex6/7,ex7/7;ex1/8,ex2/8,ex3/8,ex4/8,ex5/8,ex6/8,ex7/8,ex8/8;ex1/2,ex2/2	Yes	Type:Disease;GeneName:GJC2;Description:Leukodystrophy, hypomyelinating, 2, 608804 (3); Spastic paraplegia 44, autosomal recessive, 613206 (3); Lymphedema, hereditary, IC, 613480 (3)	-	-	-	-	na	-	na	na	na	na	na	na	na
Q2_406	1	228334277	228350774	16497	q42.13	Duplication	3	Q2	4	1-20%	No	2-10%	Known	Yes	Yes	No		Yes	Yes	2	GUK1;GJC2	ex5/9,ex6/9,ex7/9,ex8/9,ex9/9;ex4/8,ex5/8,ex6/8,ex7/8,ex8/8;ex4/8,ex5/8,ex6/8,ex7/8,ex8/8;ex4/7,ex5/7,ex6/7,ex7/7;ex4/8,ex5/8,ex6/8,ex7/8,ex8/8;ex1/2,ex2/2	Yes	Type:Disease;GeneName:GJC2;Description:Leukodystrophy, hypomyelinating, 2, 608804 (3); Spastic paraplegia 44, autosomal recessive, 613206 (3); Lymphedema, hereditary, IC, 613480 (3)	-	-	-	-	na	-	na	na	na	na	na	na	na
Q1_470	1	228452897	228470918	18021	q42.13	Duplication	3	Q1	3	1-20%	No	2-10%	Known	No	Yes	No		Yes	Yes	1	OBSCN	ex17/105,ex18/105,ex19/105,ex20/105,ex21/105,ex22/105,ex23/105,ex24/105,ex25/105,ex26/105,ex27/105,ex28/105,ex29/105,ex30/105,ex31/105,ex32/105;ex17/81,ex18/81,ex19/81,ex20/81,ex21/81,ex22/81,ex23/81,ex24/81,ex25/81,ex26/81,ex27/81,ex28/81,ex29/81,ex30/81,ex31/81,ex32/81;ex19/116,ex20/116,ex21/116,ex22/116,ex23/116,ex24/116,ex25/116,ex26/116,ex27/116,ex28/116,ex29/116,ex30/116,ex31/116,ex32/116,e…	No	-	-	-	-	-	na	-	na	na	na	na	na	na	na
Q2_407	1	228454418	228470918	16500	q42.13	Duplication	3	Q2	1	1-20%	No	Singleton	Known	No	Yes	No		Yes	Yes	1	OBSCN	ex17/105,ex18/105,ex19/105,ex20/105,ex21/105,ex22/105,ex23/105,ex24/105,ex25/105,ex26/105,ex27/105,ex28/105,ex29/105,ex30/105,ex31/105,ex32/105;ex17/81,ex18/81,ex19/81,ex20/81,ex21/81,ex22/81,ex23/81,ex24/81,ex25/81,ex26/81,ex27/81,ex28/81,ex29/81,ex30/81,ex31/81,ex32/81;ex19/116,ex20/116,ex21/116,ex22/116,ex23/116,ex24/116,ex25/116,ex26/116,ex27/116,ex28/116,ex29/116,ex30/116,ex31/116,ex32/116,e…	No	-	-	-	-	-	na	-	na	na	na	na	na	na	na
Q3_447	1	228454418	228474817	20399	q42.13	Duplication	3	Q3	2	1-20%	No	2-10%	Known	No	Yes	No		Yes	Yes	1	OBSCN	ex17/105,ex18/105,ex19/105,ex20/105,ex21/105,ex22/105,ex23/105,ex24/105,ex25/105,ex26/105,ex27/105,ex28/105,ex29/105,ex30/105,ex31/105,ex32/105,ex33/105,ex34/105,ex35/105;ex17/81,ex18/81,ex19/81,ex20/81,ex21/81,ex22/81,ex23/81,ex24/81,ex25/81,ex26/81,ex27/81,ex28/81,ex29/81,ex30/81,ex31/81,ex32/81,ex33/81,ex34/81,ex35/81;ex19/116,ex20/116,ex21/116,ex22/116,ex23/116,ex24/116,ex25/116,ex26/116,ex27…	No	-	-	-	-	-	na	-	na	na	na	na	na	na	na
Q1_471	1	228501324	228505431	4107	q42.13	Duplication	3	Q1	1	1-20%	Yes	Singleton	Known	No	Yes	No		Yes	Yes	1	OBSCN	ex50/105,ex51/105,ex52/105;ex50/81,ex51/81,ex52/81;ex61/116,ex62/116,ex63/116	No	-	-	-	-	-	na	-	na	na	na	na	na	na	na
Q3_448	1	228517826	228532195	14369	q42.13	Duplication	3	Q3	2	1-20%	No	2-10%	Known	No	Yes	No		Yes	Yes	1	OBSCN	ex57/105,ex58/105,ex59/105,ex60/105,ex61/105,ex62/105,ex63/105,ex64/105,ex65/105,ex66/105,ex67/105,ex68/105,ex69/105,ex70/105,ex71/105,ex72/105,ex73/105,ex74/105,ex75/105;ex57/81,ex58/81,ex59/81,ex60/81,ex61/81,ex62/81,ex63/81,ex64/81,ex65/81,ex66/81,ex67/81,ex68/81,ex69/81,ex70/81,ex71/81,ex72/81,ex73/81,ex74/81,ex75/81;ex68/116,ex69/116,ex70/116,ex71/116,ex72/116,ex73/116,ex74/116,ex75/116,ex76…	No	-	-	-	-	-	na	-	na	na	na	na	na	na	na
Q1_472	1	228520973	228529129	8156	q42.13	Duplication	3	Q1	2	1-20%	No	2-10%	Known	No	Yes	No		Yes	Yes	1	OBSCN	ex58/105,ex59/105,ex60/105,ex61/105,ex62/105,ex63/105,ex64/105,ex65/105,ex66/105,ex67/105,ex68/105,ex69/105,ex70/105,ex71/105,ex72/105,ex73/105;ex58/81,ex59/81,ex60/81,ex61/81,ex62/81,ex63/81,ex64/81,ex65/81,ex66/81,ex67/81,ex68/81,ex69/81,ex70/81,ex71/81,ex72/81,ex73/81;ex69/116,ex70/116,ex71/116,ex72/116,ex73/116,ex74/116,ex75/116,ex76/116,ex77/116,ex78/116,ex79/116,ex80/116,ex81/116,ex82/116,e…	No	-	-	-	-	-	na	-	na	na	na	na	na	na	na
Q1_473	1	228547511	228563477	15966	q42.13	Duplication	3	Q1	6	>20%	No	2-10%	Known	No	Yes	No		Yes	Yes	1	OBSCN	ex80/105,ex81/105,ex82/105,ex83/105,ex84/105,ex85/105,ex86/105,ex87/105,ex88/105,ex89/105,ex90/105,ex91/105,ex92/105,ex93/105,ex94/105,ex95/105,ex96/105,ex97/105,ex98/105;ex81/81;ex91/116,ex92/116,ex93/116,ex94/116,ex95/116,ex96/116,ex97/116,ex98/116,ex99/116,ex100/116,ex101/116,ex102/116,ex103/116,ex104/116,ex105/116,ex106/116,ex107/116,ex108/116,ex109/116	No	-	-	-	-	-	na	-	na	na	na	na	na	na	na
Q2_408	1	228547511	228563477	15966	q42.13	Duplication	3	Q2	5	>20%	No	2-10%	Known	No	Yes	No		Yes	Yes	1	OBSCN	ex80/105,ex81/105,ex82/105,ex83/105,ex84/105,ex85/105,ex86/105,ex87/105,ex88/105,ex89/105,ex90/105,ex91/105,ex92/105,ex93/105,ex94/105,ex95/105,ex96/105,ex97/105,ex98/105;ex81/81;ex91/116,ex92/116,ex93/116,ex94/116,ex95/116,ex96/116,ex97/116,ex98/116,ex99/116,ex100/116,ex101/116,ex102/116,ex103/116,ex104/116,ex105/116,ex106/116,ex107/116,ex108/116,ex109/116	No	-	-	-	-	-	na	-	na	na	na	na	na	na	na
Q3_449	1	228547511	228563477	15966	q42.13	Duplication	3	Q3	2	1-20%	No	2-10%	Known	No	Yes	No		Yes	Yes	1	OBSCN	ex80/105,ex81/105,ex82/105,ex83/105,ex84/105,ex85/105,ex86/105,ex87/105,ex88/105,ex89/105,ex90/105,ex91/105,ex92/105,ex93/105,ex94/105,ex95/105,ex96/105,ex97/105,ex98/105;ex81/81;ex91/116,ex92/116,ex93/116,ex94/116,ex95/116,ex96/116,ex97/116,ex98/116,ex99/116,ex100/116,ex101/116,ex102/116,ex103/116,ex104/116,ex105/116,ex106/116,ex107/116,ex108/116,ex109/116	No	-	-	-	-	-	na	-	na	na	na	na	na	na	na
Q1_474	1	228744001	228782700	38699	q42.13	Duplication	3	Q1	22	>20%	No	Shared	Known	Yes	No	No		Yes	No	2	RHOU;DUSP5P1		No	-	-	-	-	-	na	-	na	na	na	na	na	na	na
Q2_409	1	228744001	228782250	38249	q42.13	Duplication	3	Q2	11	>20%	No	Shared	Known	Yes	No	No		Yes	No	2	RHOU;DUSP5P1		No	-	-	-	-	-	na	-	na	na	na	na	na	na	na
Q3_450	1	228744451	228782250	37799	q42.13	Duplication	3	Q3	4	1-20%	No	2-10%	Known	Yes	No	No		Yes	No	2	RHOU;DUSP5P1		No	-	-	-	-	-	na	-	na	na	na	na	na	na	na
Q1_475	1	229236751	229243301	6550	q42.13	Duplication	3	Q1	4	1-20%	Yes	2-10%	Known	No	No	No		No	No	0			No	-	-	-	-	-	na	-	na	na	na	na	na	na	na
Q1_476	1	229812301	229820850	8549	q42.13	Deletion	1	Q1	31	>20%	No	Shared	Known	No	Yes	No		No	No	0			No	-	-	-	-	-	cnv_68	-	kgp1745725	chr1:229823398	1	G	Chr1:229820883	1	T
Q2_410	1	229812301	229820850	8549	q42.13	Deletion	1	Q2	14	>20%	No	Shared	Known	No	Yes	No		No	No	0			No	-	-	-	-	-	cnv_68	-	kgp1745725	chr1:229823398	1	G	Chr1:229820883	1	T
Q3_451	1	229812301	229820850	8549	q42.13	Deletion	1	Q3	6	>20%	No	2-10%	Known	No	Yes	No		No	No	0			No	-	-	-	-	-	cnv_68	-	kgp1745725	chr1:229823398	1	G	Chr1:229820883	1	T
Q3_452	1	230580001	230589465	9464	q42.13	Deletion	1	Q3	1	1-20%	Yes	Singleton	Known	No	No	No		No	No	0			No	-	-	-	-	-	na	-	na	na	na	na	na	na	na
Q3_453	1	232457830	232461607	3777	q42.2	Deletion	1	Q3	3	1-20%	No	2-10%	Known	No	No	No		No	No	0			No	-	-	-	-	-	na	-	na	na	na	na	na	na	na
Q1_477	1	232457851	232461000	3149	q42.2	Deletion	0	Q1	12	>20%	No	Shared	Known	No	No	No		No	No	0			No	-	-	-	-	-	na	-	na	na	na	na	na	na	na
Q2_411	1	232457851	232461000	3149	q42.2	Deletion	0	Q2	3	1-20%	No	2-10%	Known	No	No	No		No	No	0			No	-	-	-	-	-	na	-	na	na	na	na	na	na	na
Q1_478	1	233731774	233734180	2406	q42.2	Deletion	1	Q1	2	1-20%	Yes	2-10%	Known	No	No	No		No	No	0			No	-	-	-	-	-	na	-	na	na	na	na	na	na	na
Q1_479	1	233961751	233964450	2699	q42.2	Duplication	4	Q1	11	>20%	No	Shared	Known	No	No	No		No	No	0			No	-	-	-	-	-	na	-	na	na	na	na	na	na	na
Q1_480	1	233961751	233964000	2249	q42.2	Deletion	0	Q1	4	1-20%	No	2-10%	Known	No	No	No		No	No	0			No	-	-	-	-	-	na	-	na	na	na	na	na	na	na
Q2_412	1	233961751	233964000	2249	q42.2	Deletion	0	Q2	1	1-20%	No	Singleton	Known	No	No	No		No	No	0			No	-	-	-	-	-	na	-	na	na	na	na	na	na	na
Q2_413	1	233961751	233964000	2249	q42.2	Duplication	4	Q2	1	1-20%	No	Singleton	Known	No	No	No		No	No	0			No	-	-	-	-	-	na	-	na	na	na	na	na	na	na
Q3_454	1	233961751	233964000	2249	q42.2	Deletion	0	Q3	1	1-20%	No	Singleton	Known	No	No	No		No	No	0			No	-	-	-	-	-	na	-	na	na	na	na	na	na	na
Q2_414	1	234891490	234898271	6781	q42.3	Deletion	1	Q2	1	1-20%	No	Singleton	Novel	No	Yes	No		No	No	0			No	-	-	-	-	-	na	-	na	na	na	na	na	na	na
Q3_455	1	234894002	234898271	4269	q42.3	Deletion	1	Q3	1	1-20%	No	Singleton	Novel	No	Yes	No		No	No	0			No	-	-	-	-	-	na	-	na	na	na	na	na	na	na
Q3_456	1	234912101	234919551	7450	q42.3	Duplication	3	Q3	7	>20%	No	2-10%	Known	No	Yes	No		No	No	0			No	-	-	-	-	-	na	-	na	na	na	na	na	na	na
Q1_481	1	234912151	234921150	8999	q42.3	Duplication	4	Q1	17	>20%	No	Shared	Known	No	Yes	No		No	No	0			No	-	-	-	-	-	na	-	na	na	na	na	na	na	na
Q2_415	1	234912151	234921150	8999	q42.3	Duplication	3	Q2	4	1-20%	No	2-10%	Known	No	Yes	No		No	No	0			No	-	-	-	-	-	na	-	na	na	na	na	na	na	na
Q1_482	1	234919501	234932451	12950	q42.3	Duplication	3	Q1	3	1-20%	No	2-10%	Known	No	Yes	No		No	No	0			No	-	-	-	-	-	na	-	na	na	na	na	na	na	na
Q2_416	1	234927001	234931500	4499	q42.3	Duplication	3	Q2	2	1-20%	No	2-10%	Known	No	Yes	No		No	No	0			No	-	-	-	-	-	na	-	na	na	na	na	na	na	na
Q1_483	1	235854998	235858929	3931	q42.3	Deletion	1	Q1	1	1-20%	No	Singleton	Novel	No	Yes	No		Yes	Yes	1	LYST	ex47/53	Yes	Type:Disease;GeneName:LYST;Description:Chediak-Higashi syndrome, 214500 (3)	-	-	-	-	na	-	na	na	na	na	na	na	na
Q2_417	1	235854998	235858929	3931	q42.3	Deletion	1	Q2	1	1-20%	No	Singleton	Novel	No	Yes	No		Yes	Yes	1	LYST	ex47/53	Yes	Type:Disease;GeneName:LYST;Description:Chediak-Higashi syndrome, 214500 (3)	-	-	-	-	na	-	na	na	na	na	na	na	na
Q1_484	1	236362873	236366100	3227	q42.3	Deletion	1	Q1	2	1-20%	No	2-10%	Known	No	No	No		Yes	No	1	GPR137B		No	-	-	-	-	-	na	-	na	na	na	na	na	na	na
Q3_457	1	236362873	236366100	3227	q42.3	Deletion	1	Q3	2	1-20%	No	2-10%	Known	No	No	No		Yes	No	1	GPR137B		No	-	-	-	-	-	na	-	na	na	na	na	na	na	na
Q1_485	1	236548801	236551500	2699	q42.3	Duplication	3	Q1	2	1-20%	No	2-10%	Known	No	No	No		No	No	0			No	-	-	-	-	-	na	-	na	na	na	na	na	na	na
Q3_458	1	236548801	236551500	2699	q42.3	Duplication	3	Q3	1	1-20%	No	Singleton	Known	No	No	No		No	No	0			No	-	-	-	-	-	na	-	na	na	na	na	na	na	na
Q1_486	1	236918251	236920500	2249	q43	Duplication	4	Q1	3	1-20%	No	2-10%	Known	No	Yes	No		Yes	Yes	1	ACTN2	ex19/23;ex17/21;ex17/21	Yes	Type:Disease;GeneName:ACTN2;Description:Cardiomyopathy, dilated, 1AA, 612158 (3)	-	-	-	-	na	-	na	na	na	na	na	na	na
Q2_418	1	236918251	236920500	2249	q43	Duplication	4	Q2	2	1-20%	No	2-10%	Known	No	Yes	No		Yes	Yes	1	ACTN2	ex19/23;ex17/21;ex17/21	Yes	Type:Disease;GeneName:ACTN2;Description:Cardiomyopathy, dilated, 1AA, 612158 (3)	-	-	-	-	na	-	na	na	na	na	na	na	na
Q3_459	1	236918251	236920500	2249	q43	Duplication	4	Q3	5	>20%	No	2-10%	Known	No	Yes	No		Yes	Yes	1	ACTN2	ex19/23;ex17/21;ex17/21	Yes	Type:Disease;GeneName:ACTN2;Description:Cardiomyopathy, dilated, 1AA, 612158 (3)	-	-	-	-	na	-	na	na	na	na	na	na	na
Q3_460	1	238483801	238486627	2826	q43	Deletion	1	Q3	1	1-20%	Yes	Singleton	Known	No	No	No		No	No	0			No	-	-	-	-	-	na	-	na	na	na	na	na	na	na
Q1_487	1	238693404	238701190	7786	q43	Deletion	1	Q1	3	1-20%	No	2-10%	Known	No	Yes	No		No	No	0			No	-	-	-	-	-	cnv_69	-	rs10495415	chr1:238684052	0.884	G	Chr1:238691187	1	G
Q2_419	1	238693404	238701190	7786	q43	Deletion	1	Q2	4	1-20%	No	2-10%	Known	No	Yes	No		No	No	0			No	-	-	-	-	-	cnv_69	-	rs10495415	chr1:238684052	0.884	G	Chr1:238691187	1	G
Q3_461	1	238693404	238701190	7786	q43	Deletion	1	Q3	1	1-20%	No	Singleton	Known	No	Yes	No		No	No	0			No	-	-	-	-	-	cnv_69	-	rs10495415	chr1:238684052	0.884	G	Chr1:238691187	1	G
Q3_462	1	238750978	238751635	657	q43	Deletion	0	Q3	1	1-20%	Yes	Singleton	Known	No	No	No		No	No	0			No	-	-	-	-	-	na	-	na	na	na	na	na	na	na
Q3_463	1	240109201	240118650	9449	q43	Deletion	1	Q3	1	1-20%	No	Singleton	Known	No	No	No		No	No	0			No	-	-	-	-	-	na	-	na	na	na	na	na	na	na
Q1_488	1	240110678	240118443	7765	q43	Deletion	1	Q1	1	1-20%	No	Singleton	Known	No	No	No		No	No	0			No	-	-	-	-	-	na	-	na	na	na	na	na	na	na
Q1_489	1	240392701	240394950	2249	q43	Deletion	0	Q1	23	>20%	No	Shared	Known	No	Yes	No		Yes	No	1	FMN2		No	-	-	-	-	-	na	-	na	na	na	na	na	na	na
Q1_490	1	240392701	240394950	2249	q43	Duplication	3	Q1	13	>20%	No	Shared	Known	No	Yes	No		Yes	No	1	FMN2		No	-	-	-	-	-	na	-	na	na	na	na	na	na	na
Q2_420	1	240392701	240394950	2249	q43	Duplication	3	Q2	11	>20%	No	Shared	Known	No	Yes	No		Yes	No	1	FMN2		No	-	-	-	-	-	na	-	na	na	na	na	na	na	na
Q2_421	1	240392701	240394950	2249	q43	Deletion	0	Q2	3	1-20%	No	2-10%	Known	No	Yes	No		Yes	No	1	FMN2		No	-	-	-	-	-	na	-	na	na	na	na	na	na	na
Q3_464	1	240392701	240394950	2249	q43	Deletion	0	Q3	3	1-20%	No	2-10%	Known	No	Yes	No		Yes	No	1	FMN2		No	-	-	-	-	-	na	-	na	na	na	na	na	na	na
Q3_465	1	240392701	240394950	2249	q43	Duplication	3	Q3	5	>20%	No	2-10%	Known	No	Yes	No		Yes	No	1	FMN2		No	-	-	-	-	-	na	-	na	na	na	na	na	na	na
Q1_491	1	240709459	240717535	8076	q43	Deletion	1	Q1	1	1-20%	Yes	Singleton	Known	No	Yes	No		Yes	No	1	GREM2		No	-	-	-	-	-	na	-	na	na	na	na	na	na	na
Q1_492	1	241732351	241744050	11699	q43	Deletion	1	Q1	2	1-20%	No	2-10%	Known	No	No	No		Yes	No	1	KMO		No	-	-	-	-	-	na	-	na	na	na	na	na	na	na
Q2_422	1	241732351	241744050	11699	q43	Deletion	1	Q2	1	1-20%	No	Singleton	Known	No	No	No		Yes	No	1	KMO		No	-	-	-	-	-	na	-	na	na	na	na	na	na	na
Q3_466	1	242208832	242214891	6059	q43	Deletion	1	Q3	1	1-20%	No	Singleton	Known	No	No	No		No	No	0			No	-	-	-	-	-	na	-	na	na	na	na	na	na	na
Q2_423	1	242210122	242214891	4769	q43	Deletion	1	Q2	1	1-20%	No	Singleton	Known	No	No	No		No	No	0			No	-	-	-	-	-	na	-	na	na	na	na	na	na	na
Q1_493	1	243094983	243095781	798	q43	Deletion	0	Q1	1	1-20%	Yes	Singleton	Known	No	No	No		No	No	0			No	-	-	-	-	-	na	-	na	na	na	na	na	na	na
Q1_494	1	243127351	243129600	2249	q43	Deletion	0	Q1	1	1-20%	No	Singleton	Known	No	Yes	No		No	No	0			No	-	-	-	-	-	na	-	na	na	na	na	na	na	na
Q2_424	1	243127351	243129600	2249	q43	Deletion	0	Q2	2	1-20%	No	2-10%	Known	No	Yes	No		No	No	0			No	-	-	-	-	-	na	-	na	na	na	na	na	na	na
Q1_495	1	243781201	243785250	4049	q44	Deletion	1	Q1	8	>20%	No	2-10%	Known	No	Yes	No		Yes	No	1	AKT3		No	-	-	-	-	-	na	-	na	na	na	na	na	na	na
Q3_467	1	243781651	243783900	2249	q44	Deletion	1	Q3	1	1-20%	No	Singleton	Known	No	Yes	No		Yes	No	1	AKT3		No	-	-	-	-	-	na	-	na	na	na	na	na	na	na
Q2_425	1	243782551	243784800	2249	q44	Deletion	1	Q2	3	1-20%	No	2-10%	Known	No	No	No		Yes	No	1	AKT3		No	-	-	-	-	-	na	-	na	na	na	na	na	na	na
Q1_496	1	245636551	245647800	11249	q44	Deletion	1	Q1	1	1-20%	No	Singleton	Known	No	Yes	No		Yes	No	1	KIF26B		No	-	-	-	-	-	na	-	na	na	na	na	na	na	na
Q3_468	1	245637001	245648250	11249	q44	Deletion	1	Q3	1	1-20%	No	Singleton	Known	No	Yes	No		Yes	No	1	KIF26B		No	-	-	-	-	-	na	-	na	na	na	na	na	na	na
Q1_497	1	246137851	246140550	2699	q44	Duplication	3	Q1	5	1-20%	No	2-10%	Known	No	No	No		Yes	No	1	SMYD3		No	-	-	-	-	-	na	-	na	na	na	na	na	na	na
Q2_426	1	246137851	246140550	2699	q44	Duplication	3	Q2	2	1-20%	No	2-10%	Known	No	No	No		Yes	No	1	SMYD3		No	-	-	-	-	-	na	-	na	na	na	na	na	na	na
Q3_469	1	246137851	246140550	2699	q44	Duplication	3	Q3	2	1-20%	No	2-10%	Known	No	No	No		Yes	No	1	SMYD3		No	-	-	-	-	-	na	-	na	na	na	na	na	na	na
Q3_470	1	246681901	246685500	3599	q44	Deletion	0	Q3	6	>20%	No	2-10%	Known	No	No	No		Yes	No	1	LOC255654		No	-	-	-	-	-	na	-	na	na	na	na	na	na	na
Q1_498	1	246682801	246685500	2699	q44	Deletion	0	Q1	3	1-20%	No	2-10%	Known	No	No	No		Yes	No	1	LOC255654		No	-	-	-	-	-	na	-	na	na	na	na	na	na	na
Q2_427	1	246682801	246685500	2699	q44	Deletion	0	Q2	3	1-20%	No	2-10%	Known	No	No	No		Yes	No	1	LOC255654		No	-	-	-	-	-	na	-	na	na	na	na	na	na	na
Q1_499	1	246683251	246685500	2249	q44	Duplication	3	Q1	3	1-20%	No	2-10%	Known	No	No	No		Yes	No	1	LOC255654		No	-	-	-	-	-	na	-	na	na	na	na	na	na	na
Q2_428	1	246683251	246685950	2699	q44	Duplication	3	Q2	5	>20%	No	2-10%	Known	No	No	No		Yes	No	1	LOC255654		No	-	-	-	-	-	na	-	na	na	na	na	na	na	na
Q3_471	1	246683251	246685500	2249	q44	Duplication	3	Q3	1	1-20%	No	Singleton	Known	No	No	No		Yes	No	1	LOC255654		No	-	-	-	-	-	na	-	na	na	na	na	na	na	na
Q1_500	1	247279501	247282200	2699	q44	Deletion	1	Q1	3	1-20%	No	2-10%	Known	No	No	No		No	No	0			No	-	-	-	-	-	na	-	na	na	na	na	na	na	na
Q2_429	1	247279501	247282650	3149	q44	Deletion	1	Q2	1	1-20%	No	Singleton	Known	No	No	No		No	No	0			No	-	-	-	-	-	na	-	na	na	na	na	na	na	na
Q3_472	1	247279501	247282200	2699	q44	Deletion	1	Q3	1	1-20%	No	Singleton	Known	No	No	No		No	No	0			No	-	-	-	-	-	na	-	na	na	na	na	na	na	na
Q3_473	1	247291201	247293450	2249	q44	Deletion	1	Q3	1	1-20%	Yes	Singleton	Known	No	No	No		Yes	No	1	ZNF124		No	-	-	-	-	-	na	-	na	na	na	na	na	na	na
Q1_501	1	247850462	247856515	6053	q44	Deletion	1	Q1	48	>20%	No	Shared	Known	No	No	No		No	No	0			No	-	-	-	-	-	cnv_70	-	kgp4338570	chr1:247799161	0.017	A	Chr1:248052041	1	G
Q2_430	1	247850462	247856515	6053	q44	Deletion	1	Q2	19	>20%	No	Shared	Known	No	No	No		No	No	0			No	-	-	-	-	-	cnv_70	-	kgp4338570	chr1:247799161	0.017	A	Chr1:248052041	1	G
Q3_474	1	247850462	247856515	6053	q44	Deletion	1	Q3	19	>20%	No	Shared	Known	No	No	No		No	No	0			No	-	-	-	-	-	cnv_70	-	kgp4338570	chr1:247799161	0.017	A	Chr1:248052041	1	G
Q1_502	1	248051478	248057638	6160	q44	Deletion	1	Q1	55	>20%	No	Shared	Known	No	No	No		No	No	0			No	-	-	-	-	-	cnv_71	-	kgp4338570	chr1:247799161	0.02	A	Chr1:247554706	0.326389	C
Q2_431	1	248051478	248057638	6160	q44	Deletion	1	Q2	20	>20%	No	Shared	Known	No	No	No		No	No	0			No	-	-	-	-	-	cnv_71	-	kgp4338570	chr1:247799161	0.02	A	Chr1:247554706	0.326389	C
Q3_475	1	248051478	248057638	6160	q44	Deletion	1	Q3	19	>20%	No	Shared	Known	No	No	No		No	No	0			No	-	-	-	-	-	cnv_71	-	kgp4338570	chr1:247799161	0.02	A	Chr1:247554706	0.326389	C
Q1_503	1	248152501	248220450	67949	q44	Deletion	1	Q1	1	1-20%	Yes	Singleton	Known	Yes	No	No		Yes	Yes	4	OR2L13;OR2L1P;OR2L2;OR2L5	ex1/1;ex1/1	No	-	-	-	-	-	na	-	na	na	na	na	na	na	na
Q1_504	1	248569651	248572350	2699	q44	Duplication	4	Q1	1	1-20%	No	Singleton	Known	No	No	No		Yes	Yes	1	OR2T1	ex1/1	No	-	-	-	-	-	na	-	na	na	na	na	na	na	na
Q2_432	1	248569651	248572350	2699	q44	Duplication	4	Q2	2	1-20%	No	2-10%	Known	No	No	No		Yes	Yes	1	OR2T1	ex1/1	No	-	-	-	-	-	na	-	na	na	na	na	na	na	na
Q1_505	1	248597101	248614001	16900	q44	Duplication	3	Q1	4	1-20%	No	2-10%	Known	No	No	No		No	No	0			No	-	-	-	-	-	na	-	na	na	na	na	na	na	na
Q3_476	1	248601251	248611401	10150	q44	Duplication	3	Q3	1	1-20%	No	Singleton	Known	No	No	No		No	No	0			No	-	-	-	-	-	na	-	na	na	na	na	na	na	na
Q3_477	1	248606551	248610600	4049	q44	Deletion	1	Q3	1	1-20%	Yes	Singleton	Known	No	No	No		No	No	0			No	-	-	-	-	-	na	-	na	na	na	na	na	na	na
Q1_506	1	248620051	248649300	29249	q44	Duplication	3	Q1	8	>20%	No	2-10%	Known	Yes	No	No		Yes	Yes	1	OR2T3	ex1/1	No	-	-	-	-	-	na	-	na	na	na	na	na	na	na
Q2_433	1	248620051	248636700	16649	q44	Duplication	3	Q2	4	1-20%	No	2-10%	Known	Yes	No	No		Yes	Yes	1	OR2T3	ex1/1	No	-	-	-	-	-	na	-	na	na	na	na	na	na	na
Q3_478	1	248620051	248638801	18750	q44	Duplication	3	Q3	7	>20%	No	2-10%	Known	Yes	No	No		Yes	Yes	1	OR2T3	ex1/1	No	-	-	-	-	-	na	-	na	na	na	na	na	na	na
Q1_507	1	248620951	248636700	15749	q44	Deletion	1	Q1	1	1-20%	Yes	Singleton	Known	Yes	No	No		Yes	Yes	1	OR2T3	ex1/1	No	-	-	-	-	-	na	-	na	na	na	na	na	na	na
Q1_508	1	248639401	248642550	3149	q44	Deletion	1	Q1	2	1-20%	Yes	2-10%	Known	No	No	No		No	No	0			No	-	-	-	-	-	na	-	na	na	na	na	na	na	na
Q3_479	1	248639401	248649300	9899	q44	Duplication	3	Q3	2	1-20%	No	2-10%	Known	No	No	No		No	No	0			No	-	-	-	-	-	na	-	na	na	na	na	na	na	na
Q1_509	1	248643901	248646600	2699	q44	Deletion	1	Q1	1	1-20%	Yes	Singleton	Known	No	No	No		No	No	0			No	-	-	-	-	-	na	-	na	na	na	na	na	na	na
Q1_510	1	248708251	248711400	3149	q44	Deletion	1	Q1	3	1-20%	No	2-10%	Known	No	No	No		No	No	0			No	-	-	-	-	-	na	-	na	na	na	na	na	na	na
Q2_434	1	248708251	248710950	2699	q44	Deletion	1	Q2	1	1-20%	No	Singleton	Known	No	No	No		No	No	0			No	-	-	-	-	-	na	-	na	na	na	na	na	na	na
Q1_511	1	248725801	248798250	72449	q44	Deletion	1	Q1	15	>20%	No	Shared	Known	Yes	No	No		Yes	Yes	3	OR2T10;OR2T34;OR2T11	ex1/1;ex1/1;ex1/1	No	-	-	-	-	-	cnv_72	Genic	kgp2594633	chr1:248848132	0.738	A	Chr1:248848132	0.753699	A
Q3_480	1	248725801	248798250	72449	q44	Deletion	1	Q3	10	>20%	No	2-10%	Known	Yes	No	No		Yes	Yes	3	OR2T10;OR2T34;OR2T11	ex1/1;ex1/1;ex1/1	No	-	-	-	-	-	cnv_72	Genic	kgp2594633	chr1:248848132	0.738	A	Chr1:248848132	0.753699	A
Q2_435	1	248732101	248734800	2699	q44	Deletion	1	Q2	1	1-20%	No	Singleton	Known	No	No	No		No	No	0			No	-	-	-	-	-	cnv_72	Genic	kgp2594633	chr1:248848132	0.738	A	Chr1:248848132	0.753699	A
Q2_436	1	248737951	248798250	60299	q44	Deletion	1	Q2	3	1-20%	No	2-10%	Known	Yes	No	No		Yes	Yes	3	OR2T10;OR2T34;OR2T11	ex1/1;ex1/1;ex1/1	No	-	-	-	-	-	cnv_72	Genic	kgp2594633	chr1:248848132	0.738	A	Chr1:248848132	0.753699	A
Q2_437	1	248804551	248822100	17549	q44	Duplication	3	Q2	1	1-20%	No	Singleton	Known	Yes	No	No		Yes	Yes	1	OR2T27	ex1/1	No	-	-	-	-	-	na	-	na	na	na	na	na	na	na
Q3_481	1	248804551	248822100	17549	q44	Duplication	3	Q3	4	1-20%	No	2-10%	Known	Yes	No	No		Yes	Yes	1	OR2T27	ex1/1	No	-	-	-	-	-	na	-	na	na	na	na	na	na	na
Q1_512	1	248807701	248811300	3599	q44	Deletion	1	Q1	7	>20%	No	2-10%	Known	No	No	No		No	No	0			No	-	-	-	-	-	cnv_73	Genic	kgp7948324	chr1:248845356	0.32	A	Chr1:248639356	1	A
Q3_482	1	248808151	248813550	5399	q44	Deletion	1	Q3	1	1-20%	No	Singleton	Known	No	No	No		Yes	Yes	1	OR2T27	ex1/1	No	-	-	-	-	-	cnv_73	Genic	kgp7948324	chr1:248845356	0.32	A	Chr1:248639356	1	A
Q1_513	1	248811751	248820750	8999	q44	Duplication	3	Q1	4	1-20%	No	2-10%	Known	Yes	No	No		Yes	Yes	1	OR2T27	ex1/1	No	-	-	-	-	-	na	-	na	na	na	na	na	na	na
Q1_514	1	248867101	248876100	8999	q44	Deletion	1	Q1	3	1-20%	No	2-10%	Known	No	No	No		No	No	0			No	-	-	-	-	-	cnv_74	-	kgp15830627	chr1:248865921	1	A	Chr1:248822389	1	G
Q2_438	1	248867101	248876100	8999	q44	Deletion	1	Q2	1	1-20%	No	Singleton	Known	No	No	No		No	No	0			No	-	-	-	-	-	cnv_74	-	kgp15830627	chr1:248865921	1	A	Chr1:248822389	1	G
Q3_483	1	248867101	248876100	8999	q44	Deletion	1	Q3	3	1-20%	No	2-10%	Known	No	No	No		No	No	0			No	-	-	-	-	-	cnv_74	-	kgp15830627	chr1:248865921	1	A	Chr1:248822389	1	G
Q1_515	1	249089599	249093353	3754	q44	Deletion	1	Q1	5	1-20%	No	2-10%	Known	No	No	No		No	No	0			No	-	-	-	-	-	na	-	na	na	na	na	na	na	na
Q2_439	1	249089599	249093353	3754	q44	Deletion	1	Q2	2	1-20%	No	2-10%	Known	No	No	No		No	No	0			No	-	-	-	-	-	na	-	na	na	na	na	na	na	na
Q1_516	2	31951	35100	3149	p25.3	Deletion	1	Q1	2	1-20%	No	2-10%	Known	No	No	No		No	No	0			No	-	-	-	-	-	na	-	na	na	na	na	na	na	na
Q2_440	2	31951	34838	2887	p25.3	Deletion	1	Q2	1	1-20%	No	Singleton	Known	No	No	No		No	No	0			No	-	-	-	-	-	na	-	na	na	na	na	na	na	na
Q1_517	2	306451	309150	2699	p25.3	Duplication	4	Q1	13	>20%	No	Shared	Known	No	No	No		No	No	0			No	-	-	-	-	-	na	-	na	na	na	na	na	na	na
Q1_518	2	306451	308700	2249	p25.3	Deletion	1	Q1	2	1-20%	Yes	2-10%	Known	No	No	No		No	No	0			No	-	-	-	-	-	na	-	na	na	na	na	na	na	na
Q2_441	2	306451	309150	2699	p25.3	Duplication	4	Q2	1	1-20%	No	Singleton	Known	No	No	No		No	No	0			No	-	-	-	-	-	na	-	na	na	na	na	na	na	na
Q3_484	2	306451	309150	2699	p25.3	Duplication	3	Q3	1	1-20%	No	Singleton	Known	No	No	No		No	No	0			No	-	-	-	-	-	na	-	na	na	na	na	na	na	na
Q1_519	2	398251	401400	3149	p25.3	Deletion	1	Q1	4	1-20%	Yes	2-10%	Known	No	No	No		No	No	0			No	-	-	-	-	-	na	-	na	na	na	na	na	na	na
Q2_442	2	739801	742500	2699	p25.3	Duplication	4	Q2	1	1-20%	Yes	Singleton	Known	No	Yes	No		No	No	0			No	-	-	-	-	-	na	-	na	na	na	na	na	na	na
Q1_520	2	882851	927351	44500	p25.3	Duplication	3	Q1	1	1-20%	Yes	Singleton	Known	No	Yes	No		No	No	0			No	-	-	-	-	-	na	-	na	na	na	na	na	na	na
Q1_521	2	928151	1051851	123700	p25.3	Duplication	3	Q1	4	1-20%	No	2-10%	Known	Yes	Yes	No		Yes	Yes	1	SNTG2	ex1/17	No	-	-	-	-	-	na	-	na	na	na	na	na	na	na
Q3_485	2	1008001	1010250	2249	p25.3	Duplication	3	Q3	1	1-20%	No	Singleton	Known	No	No	No		Yes	No	1	SNTG2		No	-	-	-	-	-	na	-	na	na	na	na	na	na	na
Q1_522	2	1052651	1102401	49750	p25.3	Duplication	3	Q1	1	1-20%	Yes	Singleton	Known	No	Yes	No		Yes	Yes	1	SNTG2	ex2/17,ex3/17,ex4/17	No	-	-	-	-	-	na	-	na	na	na	na	na	na	na
Q1_523	2	1104751	1174101	69350	p25.3	Duplication	3	Q1	1	1-20%	Yes	Singleton	Known	No	Yes	No		Yes	Yes	1	SNTG2	ex5/17,ex6/17,ex7/17,ex8/17	No	-	-	-	-	-	na	-	na	na	na	na	na	na	na
Q1_524	2	1176851	1349100	172249	p25.3	Duplication	3	Q1	16	>20%	No	Shared	Known	No	Yes	No		Yes	Yes	1	SNTG2	ex9/17,ex10/17,ex11/17,ex12/17,ex13/17,ex14/17,ex15/17,ex16/17	No	-	-	-	-	-	na	-	na	na	na	na	na	na	na
Q1_525	2	1216801	1227150	10349	p25.3	Deletion	1	Q1	16	>20%	No	Shared	Known	No	Yes	No		Yes	No	1	SNTG2		No	-	-	-	-	-	cnv_75	Genic	kgp8508025	chr2:1245554	0.427	G	Chr2:800643	1	C
Q3_486	2	1216801	1226842	10041	p25.3	Deletion	1	Q3	8	>20%	No	2-10%	Known	No	Yes	No		Yes	No	1	SNTG2		No	-	-	-	-	-	cnv_75	Genic	kgp8508025	chr2:1245554	0.427	G	Chr2:800643	1	C
Q2_443	2	1217251	1227150	9899	p25.3	Duplication	3	Q2	4	1-20%	No	2-10%	Known	No	Yes	No		Yes	No	1	SNTG2		No	-	-	-	-	-	na	-	na	na	na	na	na	na	na
Q2_444	2	1217701	1226842	9141	p25.3	Deletion	1	Q2	8	>20%	No	2-10%	Known	No	Yes	No		Yes	No	1	SNTG2		No	-	-	-	-	-	na	-	na	na	na	na	na	na	na
Q2_445	2	1345051	1349100	4049	p25.3	Duplication	3	Q2	3	1-20%	No	2-10%	Known	No	No	No		Yes	No	1	SNTG2		No	-	-	-	-	-	na	-	na	na	na	na	na	na	na
Q3_487	2	1345951	1350000	4049	p25.3	Duplication	4	Q3	3	1-20%	No	2-10%	Known	No	No	No		Yes	No	1	SNTG2		No	-	-	-	-	-	na	-	na	na	na	na	na	na	na
Q1_526	2	1346047	1349452	3405	p25.3	Deletion	1	Q1	2	1-20%	No	2-10%	Known	No	No	No		Yes	No	1	SNTG2		No	-	-	-	-	-	na	-	na	na	na	na	na	na	na
Q2_446	2	1346047	1349452	3405	p25.3	Deletion	1	Q2	1	1-20%	No	Singleton	Known	No	No	No		Yes	No	1	SNTG2		No	-	-	-	-	-	na	-	na	na	na	na	na	na	na
Q1_527	2	1349701	1386601	36900	p25.3	Duplication	3	Q1	1	1-20%	Yes	Singleton	Known	No	Yes	No		Yes	Yes	1	SNTG2	ex17/17	No	-	-	-	-	-	na	-	na	na	na	na	na	na	na
Q1_528	2	1396001	1420901	24900	p25.3	Duplication	3	Q1	1	1-20%	Yes	Singleton	Known	Yes	Yes	No		Yes	Yes	1	TPO	ex1/16,ex2/16;ex1/17,ex2/17;ex1/17,ex2/17;ex1/16,ex2/16;ex1/15;ex1/15	Yes	Type:Disease;GeneName:TPO;Description:Thrombocythemia 1, 187950 (3)	-	-	-	-	na	-	na	na	na	na	na	na	na
Q1_529	2	1421851	1448201	26350	p25.3	Duplication	3	Q1	1	1-20%	Yes	Singleton	Known	No	Yes	No		Yes	Yes	1	TPO	ex3/16,ex4/16,ex5/16;ex3/17,ex4/17,ex5/17;ex3/17,ex4/17,ex5/17;ex3/16,ex4/16,ex5/16;ex2/15,ex3/15,ex4/15;ex2/15,ex3/15,ex4/15	Yes	Type:Disease;GeneName:TPO;Description:Thrombocythemia 1, 187950 (3)	-	-	-	-	na	-	na	na	na	na	na	na	na
Q1_530	2	1449301	1460401	11100	p25.3	Duplication	3	Q1	1	1-20%	Yes	Singleton	Known	No	Yes	No		Yes	Yes	1	TPO	ex6/16,ex7/16;ex6/17,ex7/17;ex6/17,ex7/17;ex6/16,ex7/16;ex5/15,ex6/15;ex5/15,ex6/15	Yes	Type:Disease;GeneName:TPO;Description:Thrombocythemia 1, 187950 (3)	-	-	-	-	na	-	na	na	na	na	na	na	na
Q1_531	2	1461351	1509701	48350	p25.3	Duplication	3	Q1	1	1-20%	Yes	Singleton	Known	No	Yes	No		Yes	Yes	1	TPO	ex8/16,ex9/16,ex10/16,ex11/16,ex12/16,ex13/16;ex8/17,ex9/17,ex10/17,ex11/17,ex12/17,ex13/17,ex14/17;ex8/17,ex9/17,ex10/17,ex11/17,ex12/17,ex13/17,ex14/17;ex8/16,ex9/16,ex10/16,ex11/16,ex12/16,ex13/16;ex7/15,ex8/15,ex9/15,ex10/15,ex11/15,ex12/15;ex7/15,ex8/15,ex9/15,ex10/15,ex11/15,ex12/15	Yes	Type:Disease;GeneName:TPO;Description:Thrombocythemia 1, 187950 (3)	-	-	-	-	na	-	na	na	na	na	na	na	na
Q1_532	2	1512851	1526251	13400	p25.3	Duplication	3	Q1	2	1-20%	Yes	2-10%	Known	No	Yes	No		Yes	Yes	1	TPO	ex14/16;ex15/17;ex15/17;ex14/16;ex13/15;ex13/15	Yes	Type:Disease;GeneName:TPO;Description:Thrombocythemia 1, 187950 (3)	-	-	-	-	na	-	na	na	na	na	na	na	na
Q1_533	2	1526785	1541212	14427	p25.3	Deletion	1	Q1	36	>20%	No	Shared	Known	No	No	No		Yes	No	1	TPO		Yes	Type:Disease;GeneName:TPO;Description:Thrombocythemia 1, 187950 (3)	-	-	-	-	na	-	na	na	na	na	na	na	na
Q2_447	2	1527941	1534021	6080	p25.3	Deletion	1	Q2	4	1-20%	No	2-10%	Known	No	No	No		Yes	No	1	TPO		Yes	Type:Disease;GeneName:TPO;Description:Thrombocythemia 1, 187950 (3)	-	-	-	-	cnv_76	Genic	kgp2482643	chr2:1521787	0.086	A	Chr2:1219281	1	G
Q3_488	2	1527941	1541250	13309	p25.3	Deletion	1	Q3	12	>20%	No	Shared	Known	No	No	No		Yes	No	1	TPO		Yes	Type:Disease;GeneName:TPO;Description:Thrombocythemia 1, 187950 (3)	-	-	-	-	cnv_76	Genic	kgp2482643	chr2:1521787	0.086	A	Chr2:1219281	1	G
Q1_534	2	1530451	1534950	4499	p25.3	Duplication	4	Q1	22	>20%	No	Shared	Known	No	No	No		Yes	No	1	TPO		Yes	Type:Disease;GeneName:TPO;Description:Thrombocythemia 1, 187950 (3)	-	-	-	-	na	-	na	na	na	na	na	na	na
Q2_448	2	1530451	1534950	4499	p25.3	Duplication	4	Q2	7	>20%	No	2-10%	Known	No	No	No		Yes	No	1	TPO		Yes	Type:Disease;GeneName:TPO;Description:Thrombocythemia 1, 187950 (3)	-	-	-	-	na	-	na	na	na	na	na	na	na
Q3_489	2	1530451	1534050	3599	p25.3	Duplication	4	Q3	4	1-20%	No	2-10%	Known	No	No	No		Yes	No	1	TPO		Yes	Type:Disease;GeneName:TPO;Description:Thrombocythemia 1, 187950 (3)	-	-	-	-	na	-	na	na	na	na	na	na	na
Q2_449	2	1534437	1540419	5982	p25.3	Deletion	1	Q2	9	>20%	No	2-10%	Known	No	No	No		Yes	No	1	TPO		Yes	Type:Disease;GeneName:TPO;Description:Thrombocythemia 1, 187950 (3)	-	-	-	-	na	-	na	na	na	na	na	na	na
Q1_535	2	1599264	1601526	2262	p25.3	Deletion	1	Q1	1	1-20%	No	Singleton	Known	No	No	No		No	No	0			No	-	-	-	-	-	na	-	na	na	na	na	na	na	na
Q3_490	2	1599301	1602000	2699	p25.3	Deletion	1	Q3	1	1-20%	No	Singleton	Known	No	No	No		No	No	0			No	-	-	-	-	-	na	-	na	na	na	na	na	na	na
Q1_536	2	3385553	3392523	6970	p25.3	Duplication	3	Q1	1	1-20%	No	Singleton	Known	No	Yes	No		Yes	Yes	1	TRAPPC12	ex2/12	No	-	-	-	-	-	na	-	na	na	na	na	na	na	na
Q2_450	2	3385553	3392523	6970	p25.3	Duplication	3	Q2	1	1-20%	No	Singleton	Known	No	Yes	No		Yes	Yes	1	TRAPPC12	ex2/12	No	-	-	-	-	-	na	-	na	na	na	na	na	na	na
Q1_537	2	3732751	3738025	5274	p25.3	Deletion	1	Q1	19	>20%	No	Shared	Known	No	No	No		Yes	No	1	ALLC		No	-	-	-	-	-	cnv_77	Genic	kgp12215972	chr2:3727297	1	C	Chr2:3727297	1	C
Q3_491	2	3732751	3738025	5274	p25.3	Deletion	1	Q3	1	1-20%	No	Singleton	Known	No	No	No		Yes	No	1	ALLC		No	-	-	-	-	-	cnv_77	Genic	kgp12215972	chr2:3727297	1	C	Chr2:3727297	1	C
Q1_538	2	4212451	4223700	11249	p25.3	Deletion	1	Q1	10	>20%	No	2-10%	Known	No	No	No		No	No	0			No	-	-	-	-	-	cnv_78	-	kgp4227959	chr2:4227977	1	A	Chr2:4204291	1	A
Q2_451	2	4212451	4223700	11249	p25.3	Deletion	1	Q2	5	>20%	No	2-10%	Known	No	No	No		No	No	0			No	-	-	-	-	-	cnv_78	-	kgp4227959	chr2:4227977	1	A	Chr2:4204291	1	A
Q3_492	2	4212451	4223700	11249	p25.3	Deletion	1	Q3	4	1-20%	No	2-10%	Known	No	No	No		No	No	0			No	-	-	-	-	-	cnv_78	-	kgp4227959	chr2:4227977	1	A	Chr2:4204291	1	A
Q1_539	2	4314601	4317300	2699	p25.3	Deletion	1	Q1	2	1-20%	Yes	2-10%	Known	No	No	No		No	No	0			No	-	-	-	-	-	na	-	na	na	na	na	na	na	na
Q1_540	2	4666130	4666728	598	p25.2	Deletion	0	Q1	1	1-20%	No	Singleton	Novel	No	No	No		No	No	0			No	-	-	-	-	-	na	-	na	na	na	na	na	na	na
Q3_493	2	4666383	4666728	345	p25.2	Deletion	0	Q3	1	1-20%	No	Singleton	Novel	No	No	No		No	No	0			No	-	-	-	-	-	na	-	na	na	na	na	na	na	na
Q1_541	2	4781291	4787356	6065	p25.2	Deletion	1	Q1	56	>20%	No	Shared	Known	No	No	No		No	No	0			No	-	-	-	-	-	cnv_79	-	rs825919	chr2:4819640	0.046	A	Chr2:4815375	0.391637	A
Q2_452	2	4781291	4787356	6065	p25.2	Deletion	1	Q2	20	>20%	No	Shared	Known	No	No	No		No	No	0			No	-	-	-	-	-	cnv_79	-	rs825919	chr2:4819640	0.046	A	Chr2:4815375	0.391637	A
Q3_494	2	4781291	4787356	6065	p25.2	Deletion	1	Q3	18	>20%	No	Shared	Known	No	No	No		No	No	0			No	-	-	-	-	-	cnv_79	-	rs825919	chr2:4819640	0.046	A	Chr2:4815375	0.391637	A
Q1_542	2	5768451	5787701	19250	p25.2	Duplication	3	Q1	29	>20%	No	Shared	Novel	No	Yes	No		No	No	0			No	-	-	-	-	-	na	-	na	na	na	na	na	na	na
Q2_453	2	5768451	5787551	19100	p25.2	Duplication	3	Q2	13	>20%	No	Shared	Novel	No	Yes	No		No	No	0			No	-	-	-	-	-	na	-	na	na	na	na	na	na	na
Q3_495	2	5768501	5787251	18750	p25.2	Duplication	3	Q3	11	>20%	No	Shared	Novel	No	Yes	No		No	No	0			No	-	-	-	-	-	na	-	na	na	na	na	na	na	na
Q1_543	2	5826288	5847617	21329	p25.2	Duplication	3	Q1	6	>20%	No	2-10%	Known	Yes	Yes	Yes	miR-218:1;miR-132/212:1;miR-194;miR-204/211:1;miR-153;miR-129/129;miR-27ab:1;miR-128;miR-223;miR-224;miR-23ab;miR-31:1;miR-182;miR-202/202;miR-590/590;miR-204/211:2;miR-300;miR-101;miR-144;miR-145:1;miR-129/129;miR-455/455;miR-539:1;miR-25/32/92/92ab/363/367;miR-221/222;miR-148/152;miR-30a/30a;miR-197;miR-31:2;miR-214/761;miR-186;miR-543;miR-448;miR-340/340;miR-539:2;miR-328;miR-142;miR-196ab;miR…	Yes	Yes	1	SOX11	ex1/1	No	-	-	-	-	-	na	-	na	na	na	na	na	na	na
Q2_454	2	5829114	5845226	16112	p25.2	Duplication	3	Q2	2	1-20%	No	2-10%	Known	Yes	Yes	Yes	miR-218:1;miR-132/212:1;miR-194;miR-204/211:1;miR-153;miR-129/129;miR-27ab:1;miR-128;miR-223;miR-224;miR-23ab;miR-31:1;miR-182;miR-202/202;miR-590/590;miR-204/211:2;miR-300;miR-101;miR-144;miR-145:1;miR-129/129;miR-455/455;miR-539:1;miR-25/32/92/92ab/363/367;miR-221/222;miR-148/152;miR-30a/30a;miR-197;miR-31:2;miR-214/761;miR-186;miR-543;miR-448;miR-340/340;miR-539:2;miR-328;miR-142;miR-196ab;miR…	Yes	Yes	1	SOX11	ex1/1	No	-	-	-	-	-	na	-	na	na	na	na	na	na	na
Q3_496	2	5834493	5845226	10733	p25.2	Duplication	3	Q3	2	1-20%	No	2-10%	Known	No	Yes	Yes	miR-218:1;miR-132/212:1;miR-194;miR-204/211:1;miR-153;miR-129/129;miR-27ab:1;miR-128;miR-223;miR-224;miR-23ab;miR-31:1;miR-182;miR-202/202;miR-590/590;miR-204/211:2;miR-300;miR-101;miR-144;miR-145:1;miR-129/129;miR-455/455;miR-539:1;miR-25/32/92/92ab/363/367;miR-221/222;miR-148/152;miR-30a/30a;miR-197;miR-31:2;miR-214/761;miR-186;miR-543;miR-448;miR-340/340;miR-539:2;miR-328;miR-142;miR-196ab;miR…	Yes	No	1	SOX11		No	-	-	-	-	-	na	-	na	na	na	na	na	na	na
Q1_544	2	6298201	6308550	10349	p25.2	Deletion	1	Q1	1	1-20%	No	Singleton	Known	No	Yes	No		No	No	0			No	-	-	-	-	-	na	-	na	na	na	na	na	na	na
Q3_497	2	6298201	6308550	10349	p25.2	Deletion	1	Q3	2	1-20%	No	2-10%	Known	No	Yes	No		No	No	0			No	-	-	-	-	-	na	-	na	na	na	na	na	na	na
Q3_498	2	7229955	7235772	5817	p25.1	Deletion	1	Q3	2	1-20%	Yes	2-10%	Known	No	No	No		No	No	0			No	-	-	-	-	-	na	-	na	na	na	na	na	na	na
Q1_545	2	9925201	9929250	4049	p25.1	Deletion	1	Q1	14	>20%	No	Shared	Known	No	No	No		No	No	0			No	-	-	-	-	-	na	-	na	na	na	na	na	na	na
Q2_455	2	9925201	9929250	4049	p25.1	Deletion	1	Q2	3	1-20%	No	2-10%	Known	No	No	No		No	No	0			No	-	-	-	-	-	na	-	na	na	na	na	na	na	na
Q3_499	2	9925201	9929250	4049	p25.1	Deletion	1	Q3	9	>20%	No	2-10%	Known	No	No	No		No	No	0			No	-	-	-	-	-	na	-	na	na	na	na	na	na	na
Q2_456	2	10151770	10155406	3636	p25.1	Deletion	1	Q2	3	1-20%	No	2-10%	Known	No	No	No		No	No	0			No	-	-	-	-	-	na	-	na	na	na	na	na	na	na
Q1_546	2	10152088	10155406	3318	p25.1	Deletion	1	Q1	3	1-20%	No	2-10%	Known	No	No	No		No	No	0			No	-	-	-	-	-	na	-	na	na	na	na	na	na	na
Q3_500	2	10152088	10155406	3318	p25.1	Deletion	1	Q3	1	1-20%	No	Singleton	Known	No	No	No		No	No	0			No	-	-	-	-	-	na	-	na	na	na	na	na	na	na
Q1_547	2	11292605	11300732	8127	p25.1	Duplication	3	Q1	2	1-20%	Yes	2-10%	Known	Yes	Yes	No		Yes	Yes	1	PQLC3	ex1/7,ex2/7	No	-	-	-	-	-	na	-	na	na	na	na	na	na	na
Q2_457	2	11395188	11400419	5231	p25.1	Deletion	1	Q2	1	1-20%	No	Singleton	Known	No	Yes	No		Yes	No	1	ROCK2		No	-	-	-	-	-	cnv_80	Genic	kgp14247971	chr2:11321667	1	G	Chr2:11321667	1	C
Q3_501	2	11395188	11400419	5231	p25.1	Deletion	1	Q3	3	1-20%	No	2-10%	Known	No	Yes	No		Yes	No	1	ROCK2		No	-	-	-	-	-	cnv_80	Genic	kgp14247971	chr2:11321667	1	G	Chr2:11321667	1	C
Q1_548	2	13959901	13965300	5399	p24.3	Deletion	1	Q1	1	1-20%	Yes	Singleton	Known	No	Yes	No		No	No	0			No	-	-	-	-	-	na	-	na	na	na	na	na	na	na
Q1_549	2	14452201	14455350	3149	p24.3	Deletion	1	Q1	3	1-20%	No	2-10%	Known	No	Yes	No		Yes	No	1	LINC00276		No	-	-	-	-	-	na	-	na	na	na	na	na	na	na
Q3_502	2	14452201	14455350	3149	p24.3	Deletion	1	Q3	2	1-20%	No	2-10%	Known	No	Yes	No		Yes	No	1	LINC00276		No	-	-	-	-	-	na	-	na	na	na	na	na	na	na
Q2_458	2	14703751	14710116	6365	p24.3	Deletion	0	Q2	2	1-20%	No	2-10%	Known	No	Yes	No		No	No	0			No	-	-	-	-	-	cnv_81	-	kgp9017193	chr2:14655021	0.112	C	Chr2:14952002	0.481946	G
Q1_550	2	14704169	14710116	5947	p24.3	Deletion	1	Q1	5	1-20%	No	2-10%	Known	No	Yes	No		No	No	0			No	-	-	-	-	-	cnv_81	-	kgp9017193	chr2:14655021	0.112	C	Chr2:14952002	0.481946	G
Q3_503	2	14704169	14710116	5947	p24.3	Deletion	1	Q3	2	1-20%	No	2-10%	Known	No	Yes	No		No	No	0			No	-	-	-	-	-	cnv_81	-	kgp9017193	chr2:14655021	0.112	C	Chr2:14952002	0.481946	G
Q1_551	2	16271101	16274250	3149	p24.3	Deletion	0	Q1	34	>20%	No	Shared	Known	No	Yes	No		No	No	0			No	-	-	-	-	-	na	-	na	na	na	na	na	na	na
Q2_459	2	16271101	16274250	3149	p24.3	Deletion	0	Q2	9	>20%	No	2-10%	Known	No	Yes	No		No	No	0			No	-	-	-	-	-	na	-	na	na	na	na	na	na	na
Q2_460	2	16271101	16274250	3149	p24.3	Duplication	4	Q2	2	1-20%	No	2-10%	Known	No	Yes	No		No	No	0			No	-	-	-	-	-	na	-	na	na	na	na	na	na	na
Q3_504	2	16271101	16274250	3149	p24.3	Deletion	1	Q3	11	>20%	No	Shared	Known	No	Yes	No		No	No	0			No	-	-	-	-	-	na	-	na	na	na	na	na	na	na
Q1_552	2	16271551	16274250	2699	p24.3	Duplication	4	Q1	3	1-20%	No	2-10%	Known	No	Yes	No		No	No	0			No	-	-	-	-	-	na	-	na	na	na	na	na	na	na
Q3_505	2	16271551	16274250	2699	p24.3	Duplication	4	Q3	1	1-20%	No	Singleton	Known	No	Yes	No		No	No	0			No	-	-	-	-	-	na	-	na	na	na	na	na	na	na
Q2_461	2	16755301	16761600	6299	p24.2	Deletion	1	Q2	1	1-20%	Yes	Singleton	Known	No	No	No		Yes	No	1	FAM49A		No	-	-	-	-	-	na	-	na	na	na	na	na	na	na
Q1_553	2	17585101	17590950	5849	p24.2	Deletion	1	Q1	6	>20%	No	2-10%	Known	No	Yes	No		No	No	0			No	-	-	-	-	-	cnv_82	-	rs16983552	chr2:17564763	1	A	Chr2:17564763	1	T
Q2_462	2	17585101	17590500	5399	p24.2	Deletion	1	Q2	5	>20%	No	2-10%	Known	No	Yes	No		No	No	0			No	-	-	-	-	-	cnv_82	-	rs16983552	chr2:17564763	1	A	Chr2:17564763	1	T
Q3_506	2	17585101	17590500	5399	p24.2	Deletion	1	Q3	4	1-20%	No	2-10%	Known	No	Yes	No		No	No	0			No	-	-	-	-	-	cnv_82	-	rs16983552	chr2:17564763	1	A	Chr2:17564763	1	T
Q1_554	2	19767581	19770750	3169	p24.1	Deletion	1	Q1	5	1-20%	No	2-10%	Known	No	Yes	No		No	No	0			No	-	-	-	-	-	na	-	na	na	na	na	na	na	na
Q2_463	2	19767581	19770750	3169	p24.1	Deletion	1	Q2	3	1-20%	No	2-10%	Known	No	Yes	No		No	No	0			No	-	-	-	-	-	na	-	na	na	na	na	na	na	na
Q3_507	2	19767581	19770750	3169	p24.1	Deletion	1	Q3	5	>20%	No	2-10%	Known	No	Yes	No		No	No	0			No	-	-	-	-	-	na	-	na	na	na	na	na	na	na
Q3_508	2	20937151	20943928	6777	p24.1	Deletion	1	Q3	1	1-20%	Yes	Singleton	Novel	No	Yes	No		Yes	Yes	1	C2orf43	ex5/7	No	-	-	-	-	-	na	-	na	na	na	na	na	na	na
Q1_555	2	22244851	22250763	5912	p24.1	Deletion	1	Q1	1	1-20%	Yes	Singleton	Novel	No	Yes	No		No	No	0			No	-	-	-	-	-	na	-	na	na	na	na	na	na	na
Q1_556	2	22328337	22331847	3510	p24.1	Deletion	1	Q1	1	1-20%	No	Singleton	Known	No	Yes	No		No	No	0			No	-	-	-	-	-	na	-	na	na	na	na	na	na	na
Q2_464	2	22328337	22331847	3510	p24.1	Deletion	1	Q2	2	1-20%	No	2-10%	Known	No	Yes	No		No	No	0			No	-	-	-	-	-	na	-	na	na	na	na	na	na	na
Q1_557	2	23336805	23353834	17029	p24.1	Deletion	1	Q1	1	1-20%	Yes	Singleton	Known	No	Yes	No		No	No	0			No	-	-	-	-	-	na	-	na	na	na	na	na	na	na
Q2_465	2	24599701	24611400	11699	p23.3	Deletion	1	Q2	1	1-20%	No	Singleton	Known	No	Yes	No		No	No	0			No	-	-	-	-	-	na	-	na	na	na	na	na	na	na
Q3_509	2	24599701	24611400	11699	p23.3	Deletion	1	Q3	2	1-20%	No	2-10%	Known	No	Yes	No		No	No	0			No	-	-	-	-	-	na	-	na	na	na	na	na	na	na
Q1_558	2	26376092	26379000	2908	p23.3	Deletion	1	Q1	1	1-20%	Yes	Singleton	Known	No	No	No		No	No	0			No	-	-	-	-	-	na	-	na	na	na	na	na	na	na
Q3_510	2	26390209	26411233	21024	p23.3	Duplication	3	Q3	3	1-20%	No	2-10%	Known	Yes	Yes	No		Yes	Yes	1	GAREML	ex1/6,ex2/6,ex3/6,ex4/6,ex5/6,ex6/6;ex1/6,ex2/6,ex3/6,ex4/6,ex5/6,ex6/6	No	-	-	-	-	-	na	-	na	na	na	na	na	na	na
Q1_559	2	26398566	26411233	12667	p23.3	Duplication	3	Q1	4	1-20%	No	2-10%	Known	Yes	Yes	No		Yes	Yes	1	GAREML	ex1/6,ex2/6,ex3/6,ex4/6,ex5/6,ex6/6;ex2/6,ex3/6,ex4/6,ex5/6,ex6/6	No	-	-	-	-	-	na	-	na	na	na	na	na	na	na
Q2_466	2	26398566	26411233	12667	p23.3	Duplication	3	Q2	2	1-20%	No	2-10%	Known	Yes	Yes	No		Yes	Yes	1	GAREML	ex1/6,ex2/6,ex3/6,ex4/6,ex5/6,ex6/6;ex2/6,ex3/6,ex4/6,ex5/6,ex6/6	No	-	-	-	-	-	na	-	na	na	na	na	na	na	na
Q1_560	2	26518596	26526708	8112	p23.3	Deletion	1	Q1	1	1-20%	Yes	Singleton	Novel	No	No	No		No	No	0			No	-	-	-	-	-	na	-	na	na	na	na	na	na	na
Q1_561	2	27764470	27783801	19331	p23.3	Duplication	3	Q1	2	1-20%	Yes	2-10%	Known	No	Yes	No		No	No	0			No	-	-	-	-	-	na	-	na	na	na	na	na	na	na
Q3_511	2	33223951	33227100	3149	p22.3	Duplication	3	Q3	11	>20%	No	Shared	Known	No	Yes	No		Yes	No	1	LTBP1		No	-	-	-	-	-	na	-	na	na	na	na	na	na	na
Q1_562	2	33224401	33227292	2891	p22.3	Deletion	1	Q1	32	>20%	No	Shared	Known	No	Yes	No		Yes	No	1	LTBP1		No	-	-	-	-	-	na	-	na	na	na	na	na	na	na
Q1_563	2	33224401	33227100	2699	p22.3	Duplication	3	Q1	25	>20%	No	Shared	Known	No	Yes	No		Yes	No	1	LTBP1		No	-	-	-	-	-	na	-	na	na	na	na	na	na	na
Q2_467	2	33224401	33227100	2699	p22.3	Duplication	3	Q2	11	>20%	No	Shared	Known	No	Yes	No		Yes	No	1	LTBP1		No	-	-	-	-	-	na	-	na	na	na	na	na	na	na
Q2_468	2	33224401	33227292	2891	p22.3	Deletion	1	Q2	9	>20%	No	2-10%	Known	No	Yes	No		Yes	No	1	LTBP1		No	-	-	-	-	-	na	-	na	na	na	na	na	na	na
Q3_512	2	33224462	33227292	2830	p22.3	Deletion	1	Q3	8	>20%	No	2-10%	Known	No	Yes	No		Yes	No	1	LTBP1		No	-	-	-	-	-	na	-	na	na	na	na	na	na	na
Q2_469	2	33413511	33417589	4078	p22.3	Deletion	1	Q2	2	1-20%	Yes	2-10%	Known	No	Yes	No		Yes	Yes	1	LTBP1	ex3/29;ex7/34;ex3/30;ex3/29;ex3/30	No	-	-	-	-	-	na	-	na	na	na	na	na	na	na
Q1_564	2	33764578	33769295	4717	p22.3	Deletion	1	Q1	8	>20%	No	2-10%	Known	No	Yes	No		Yes	Yes	1	RASGRP3	ex14/19;ex12/17;ex13/18	No	-	-	-	-	-	na	-	na	na	na	na	na	na	na
Q2_470	2	33764851	33768000	3149	p22.3	Deletion	1	Q2	3	1-20%	No	2-10%	Known	No	Yes	No		Yes	No	1	RASGRP3		No	-	-	-	-	-	na	-	na	na	na	na	na	na	na
Q3_513	2	33765301	33768000	2699	p22.3	Deletion	1	Q3	1	1-20%	No	Singleton	Known	No	Yes	No		Yes	No	1	RASGRP3		No	-	-	-	-	-	na	-	na	na	na	na	na	na	na
Q1_565	2	33883651	33900750	17099	p22.3	Deletion	1	Q1	1	1-20%	Yes	Singleton	Novel	No	Yes	No		No	No	0			No	-	-	-	-	-	na	-	na	na	na	na	na	na	na
Q1_566	2	34098224	34132742	34518	p22.3	Duplication	3	Q1	1	1-20%	Yes	Singleton	Known	No	Yes	No		No	No	0			No	-	-	-	-	-	na	-	na	na	na	na	na	na	na
Q1_567	2	34239151	34317000	77849	p22.3	Deletion	1	Q1	1	1-20%	Yes	Singleton	Known	No	Yes	No		No	No	0			No	-	-	-	-	-	na	-	na	na	na	na	na	na	na
Q1_568	2	34514727	34518600	3873	p22.3	Deletion	1	Q1	1	1-20%	Yes	Singleton	Known	No	No	No		No	No	0			No	-	-	-	-	-	na	-	na	na	na	na	na	na	na
Q1_569	2	34523551	34525800	2249	p22.3	Deletion	0	Q1	2	1-20%	No	2-10%	Known	No	No	No		No	No	0			No	-	-	-	-	-	na	-	na	na	na	na	na	na	na
Q2_471	2	34523551	34525800	2249	p22.3	Deletion	0	Q2	2	1-20%	No	2-10%	Known	No	No	No		No	No	0			No	-	-	-	-	-	na	-	na	na	na	na	na	na	na
Q3_514	2	34523551	34525800	2249	p22.3	Deletion	0	Q3	4	1-20%	No	2-10%	Known	No	No	No		No	No	0			No	-	-	-	-	-	na	-	na	na	na	na	na	na	na
Q1_570	2	34524001	34526250	2249	p22.3	Duplication	3	Q1	10	>20%	No	2-10%	Known	No	No	No		No	No	0			No	-	-	-	-	-	na	-	na	na	na	na	na	na	na
Q2_472	2	34524001	34526250	2249	p22.3	Duplication	3	Q2	4	1-20%	No	2-10%	Known	No	No	No		No	No	0			No	-	-	-	-	-	na	-	na	na	na	na	na	na	na
Q3_515	2	34524001	34526250	2249	p22.3	Duplication	3	Q3	1	1-20%	No	Singleton	Known	No	No	No		No	No	0			No	-	-	-	-	-	na	-	na	na	na	na	na	na	na
Q1_571	2	34695901	34736400	40499	p22.3	Duplication	3	Q1	22	>20%	No	Shared	Known	No	Yes	No		No	No	0			No	-	-	-	-	-	na	-	na	na	na	na	na	na	na
Q1_572	2	34695901	34736400	40499	p22.3	Deletion	1	Q1	28	>20%	No	Shared	Known	No	Yes	No		No	No	0			No	-	-	-	-	-	cnv_83	-	rs6715436	chr2:34741854	0.739	A	Chr2:34684574	0.812651	C
Q2_473	2	34695901	34736400	40499	p22.3	Duplication	3	Q2	11	>20%	No	Shared	Known	No	Yes	No		No	No	0			No	-	-	-	-	-	na	-	na	na	na	na	na	na	na
Q2_474	2	34695901	34736400	40499	p22.3	Deletion	0	Q2	6	>20%	No	2-10%	Known	No	Yes	No		No	No	0			No	-	-	-	-	-	cnv_83	-	rs6715436	chr2:34741854	0.739	A	Chr2:34684574	0.812651	C
Q3_516	2	34695901	34736400	40499	p22.3	Duplication	3	Q3	15	>20%	No	Shared	Known	No	Yes	No		No	No	0			No	-	-	-	-	-	na	-	na	na	na	na	na	na	na
Q3_517	2	34695901	34736400	40499	p22.3	Deletion	1	Q3	3	1-20%	No	2-10%	Known	No	Yes	No		No	No	0			No	-	-	-	-	-	cnv_83	-	rs6715436	chr2:34741854	0.739	A	Chr2:34684574	0.812651	C
Q1_573	2	34753426	34761196	7770	p22.3	Deletion	0	Q1	2	1-20%	Yes	2-10%	Known	No	Yes	No		No	No	0			No	-	-	-	-	-	na	-	na	na	na	na	na	na	na
Q3_518	2	34779151	34781850	2699	p22.3	Deletion	1	Q3	1	1-20%	Yes	Singleton	Known	No	No	No		No	No	0			No	-	-	-	-	-	na	-	na	na	na	na	na	na	na
Q1_574	2	34797609	34801576	3967	p22.3	Deletion	1	Q1	3	1-20%	No	2-10%	Known	No	No	No		No	No	0			No	-	-	-	-	-	na	-	na	na	na	na	na	na	na
Q2_475	2	34797609	34801576	3967	p22.3	Deletion	1	Q2	1	1-20%	No	Singleton	Known	No	No	No		No	No	0			No	-	-	-	-	-	na	-	na	na	na	na	na	na	na
Q1_575	2	35059951	35068519	8568	p22.3	Deletion	1	Q1	1	1-20%	No	Singleton	Known	No	Yes	No		No	No	0			No	-	-	-	-	-	na	-	na	na	na	na	na	na	na
Q3_519	2	35059951	35068519	8568	p22.3	Deletion	1	Q3	2	1-20%	No	2-10%	Known	No	Yes	No		No	No	0			No	-	-	-	-	-	na	-	na	na	na	na	na	na	na
Q1_576	2	35257428	35259896	2468	p22.3	Deletion	1	Q1	1	1-20%	No	Singleton	Known	No	No	No		No	No	0			No	-	-	-	-	-	na	-	na	na	na	na	na	na	na
Q2_476	2	35257428	35259896	2468	p22.3	Deletion	1	Q2	1	1-20%	No	Singleton	Known	No	No	No		No	No	0			No	-	-	-	-	-	na	-	na	na	na	na	na	na	na
Q3_520	2	35581501	35616150	34649	p22.3	Deletion	1	Q3	1	1-20%	Yes	Singleton	Known	No	Yes	No		No	No	0			No	-	-	-	-	-	na	-	na	na	na	na	na	na	na
Q1_577	2	35976151	35996850	20699	p22.3	Duplication	3	Q1	16	>20%	No	Shared	Known	No	No	No		No	No	0			No	-	-	-	-	-	na	-	na	na	na	na	na	na	na
Q1_578	2	35976151	35996400	20249	p22.3	Deletion	0	Q1	9	>20%	No	2-10%	Known	No	No	No		No	No	0			No	-	-	-	-	-	cnv_84	-	kgp8302984	chr2:35970329	0.332	A	Chr2:35976104	0.966574	A
Q2_477	2	35976151	35996850	20699	p22.3	Duplication	3	Q2	7	>20%	No	2-10%	Known	No	No	No		No	No	0			No	-	-	-	-	-	na	-	na	na	na	na	na	na	na
Q2_478	2	35976151	35996400	20249	p22.3	Deletion	0	Q2	5	>20%	No	2-10%	Known	No	No	No		No	No	0			No	-	-	-	-	-	cnv_84	-	kgp8302984	chr2:35970329	0.332	A	Chr2:35976104	0.966574	A
Q3_521	2	35976151	35996400	20249	p22.3	Deletion	0	Q3	8	>20%	No	2-10%	Known	No	No	No		No	No	0			No	-	-	-	-	-	cnv_84	-	kgp8302984	chr2:35970329	0.332	A	Chr2:35976104	0.966574	A
Q3_522	2	35976151	35996850	20699	p22.3	Duplication	3	Q3	5	>20%	No	2-10%	Known	No	No	No		No	No	0			No	-	-	-	-	-	na	-	na	na	na	na	na	na	na
Q1_579	2	36238951	36265500	26549	p22.3	Deletion	1	Q1	1	1-20%	Yes	Singleton	Known	No	Yes	No		No	No	0			No	-	-	-	-	-	na	-	na	na	na	na	na	na	na
Q1_580	2	37047353	37048275	922	p22.2	Deletion	1	Q1	1	1-20%	No	Singleton	Novel	No	Yes	No		No	No	0			No	-	-	-	-	-	na	-	na	na	na	na	na	na	na
Q3_523	2	37047353	37048522	1169	p22.2	Deletion	1	Q3	1	1-20%	No	Singleton	Novel	No	Yes	No		No	No	0			No	-	-	-	-	-	na	-	na	na	na	na	na	na	na
Q1_581	2	37779622	37809840	30218	p22.2	Deletion	1	Q1	1	1-20%	No	Singleton	Known	No	Yes	No		No	No	0			No	-	-	-	-	-	na	-	na	na	na	na	na	na	na
Q2_479	2	37779622	37809840	30218	p22.2	Deletion	1	Q2	2	1-20%	No	2-10%	Known	No	Yes	No		No	No	0			No	-	-	-	-	-	na	-	na	na	na	na	na	na	na
Q1_582	2	37996201	38000700	4499	p22.2	Duplication	3	Q1	3	1-20%	No	2-10%	Known	No	Yes	No		No	No	0			No	-	-	-	-	-	na	-	na	na	na	na	na	na	na
Q2_480	2	37996201	38000700	4499	p22.2	Duplication	3	Q2	2	1-20%	No	2-10%	Known	No	Yes	No		No	No	0			No	-	-	-	-	-	na	-	na	na	na	na	na	na	na
Q3_524	2	37996201	38000700	4499	p22.2	Duplication	3	Q3	3	1-20%	No	2-10%	Known	No	Yes	No		No	No	0			No	-	-	-	-	-	na	-	na	na	na	na	na	na	na
Q3_525	2	38273851	38291400	17549	p22.2	Deletion	1	Q3	1	1-20%	Yes	Singleton	Known	No	Yes	No		Yes	No	1	RMDN2		No	-	-	-	-	-	na	-	na	na	na	na	na	na	na
Q3_526	2	38871161	38882225	11064	p22.1	Deletion	1	Q3	1	1-20%	Yes	Singleton	Known	No	Yes	No		No	No	0			No	-	-	-	-	-	na	-	na	na	na	na	na	na	na
Q1_583	2	38944801	38947050	2249	p22.1	Deletion	1	Q1	1	1-20%	No	Singleton	Known	No	No	No		Yes	No	1	GALM		No	-	-	-	-	-	na	-	na	na	na	na	na	na	na
Q2_481	2	38944801	38947050	2249	p22.1	Deletion	1	Q2	1	1-20%	No	Singleton	Known	No	No	No		Yes	No	1	GALM		No	-	-	-	-	-	na	-	na	na	na	na	na	na	na
Q3_527	2	38944801	38947050	2249	p22.1	Deletion	1	Q3	1	1-20%	No	Singleton	Known	No	No	No		Yes	No	1	GALM		No	-	-	-	-	-	na	-	na	na	na	na	na	na	na
Q2_482	2	38955601	38970900	15299	p22.1	Duplication	3	Q2	2	1-20%	No	2-10%	Known	No	Yes	Yes	miR-216/216b	Yes	Yes	2	GALM;SRSF7	ex5/7,ex6/7,ex7/7	No	-	-	-	-	-	na	-	na	na	na	na	na	na	na
Q1_584	2	38956501	38972700	16199	p22.1	Duplication	3	Q1	2	1-20%	No	2-10%	Known	No	Yes	Yes	miR-216/216b;miR-320/320abcd;miR-494;miR-455/455;miR-181;miR-421;miR-374/374ab;miR-30a/30a	Yes	Yes	2	GALM;SRSF7	ex5/7,ex6/7,ex7/7;ex8/8;ex7/7	No	-	-	-	-	-	na	-	na	na	na	na	na	na	na
Q1_585	2	38956947	38988760	31813	p22.1	Duplication	3	Q1	2	1-20%	No	2-10%	Known	Yes	Yes	Yes	miR-216/216b;miR-320/320abcd;miR-494;miR-455/455;miR-181;miR-421;miR-374/374ab;miR-30a/30a	Yes	Yes	2	GALM;SRSF7	ex6/7,ex7/7;ex8/8,ex7/8,ex6/8,ex5/8,ex4/8,ex3/8,ex2/8,ex1/8;ex7/7,ex6/7,ex5/7,ex4/7,ex3/7,ex2/7,ex1/7	No	-	-	-	-	-	na	-	na	na	na	na	na	na	na
Q3_528	2	40612419	40614930	2511	p22.1	Deletion	1	Q3	4	1-20%	Yes	2-10%	Known	No	Yes	No		Yes	No	1	SLC8A1		No	-	-	-	-	-	na	-	na	na	na	na	na	na	na
Q2_483	2	41238001	41250150	12149	p22.1	Deletion	1	Q2	1	1-20%	No	Singleton	Known	No	No	No		No	No	0			No	-	-	-	-	-	cnv_85	-	kgp10362203	chr2:41250943	1	G	Chr2:41250943	1	C
Q3_529	2	41238001	41250150	12149	p22.1	Deletion	1	Q3	5	>20%	No	2-10%	Known	No	No	No		No	No	0			No	-	-	-	-	-	cnv_85	-	kgp10362203	chr2:41250943	1	G	Chr2:41250943	1	C
Q1_586	2	41238451	41250150	11699	p22.1	Deletion	1	Q1	2	1-20%	No	2-10%	Known	No	No	No		No	No	0			No	-	-	-	-	-	cnv_85	-	kgp10362203	chr2:41250943	1	G	Chr2:41250943	1	C
Q1_587	2	41297851	41313150	15299	p22.1	Deletion	1	Q1	1	1-20%	Yes	Singleton	Known	No	Yes	No		No	No	0			No	-	-	-	-	-	na	-	na	na	na	na	na	na	na
Q1_588	2	41605223	41612677	7454	p22.1	Deletion	1	Q1	16	>20%	No	Shared	Known	No	No	No		No	No	0			No	-	-	-	-	-	cnv_86	-	kgp3001815	chr2:41675069	0.08	G	Chr2:41779282	0.188253	T
Q2_484	2	41605223	41612677	7454	p22.1	Deletion	1	Q2	8	>20%	No	2-10%	Known	No	No	No		No	No	0			No	-	-	-	-	-	cnv_86	-	kgp3001815	chr2:41675069	0.08	G	Chr2:41779282	0.188253	T
Q3_530	2	41605223	41612677	7454	p22.1	Deletion	1	Q3	5	>20%	No	2-10%	Known	No	No	No		No	No	0			No	-	-	-	-	-	cnv_86	-	kgp3001815	chr2:41675069	0.08	G	Chr2:41779282	0.188253	T
Q1_589	2	41775751	41781600	5849	p22.1	Deletion	1	Q1	29	>20%	No	Shared	Known	No	No	No		No	No	0			No	-	-	-	-	-	cnv_87	-	kgp12545203	chr2:41637688	0.566	G	Chr2:41637688	0.657392	C
Q1_590	2	41775751	41778000	2249	p22.1	Duplication	3	Q1	2	1-20%	Yes	2-10%	Known	No	No	No		No	No	0			No	-	-	-	-	-	na	-	na	na	na	na	na	na	na
Q2_485	2	41775751	41781600	5849	p22.1	Deletion	1	Q2	7	>20%	No	2-10%	Known	No	No	No		No	No	0			No	-	-	-	-	-	cnv_87	-	kgp12545203	chr2:41637688	0.566	G	Chr2:41637688	0.657392	C
Q3_531	2	41775966	41781282	5316	p22.1	Deletion	1	Q3	4	1-20%	No	2-10%	Known	No	No	No		No	No	0			No	-	-	-	-	-	na	-	na	na	na	na	na	na	na
Q1_591	2	41972851	41976000	3149	p21	Duplication	3	Q1	1	1-20%	No	Singleton	Known	No	No	No		No	No	0			No	-	-	-	-	-	na	-	na	na	na	na	na	na	na
Q2_486	2	41972851	41976000	3149	p21	Duplication	3	Q2	4	1-20%	No	2-10%	Known	No	No	No		No	No	0			No	-	-	-	-	-	na	-	na	na	na	na	na	na	na
Q1_592	2	41973141	41975865	2724	p21	Deletion	1	Q1	55	>20%	No	Shared	Known	No	No	No		No	No	0			No	-	-	-	-	-	na	-	na	na	na	na	na	na	na
Q2_487	2	41973141	41975865	2724	p21	Deletion	1	Q2	14	>20%	No	Shared	Known	No	No	No		No	No	0			No	-	-	-	-	-	na	-	na	na	na	na	na	na	na
Q3_532	2	41973141	41975865	2724	p21	Deletion	1	Q3	20	>20%	No	Shared	Known	No	No	No		No	No	0			No	-	-	-	-	-	na	-	na	na	na	na	na	na	na
Q3_533	2	41973301	41976000	2699	p21	Duplication	3	Q3	1	1-20%	No	Singleton	Known	No	No	No		No	No	0			No	-	-	-	-	-	na	-	na	na	na	na	na	na	na
Q3_534	2	42005984	42009535	3551	p21	Deletion	1	Q3	1	1-20%	Yes	Singleton	Known	No	Yes	No		No	No	0			No	-	-	-	-	-	na	-	na	na	na	na	na	na	na
Q1_593	2	43222501	43227900	5399	p21	Deletion	1	Q1	1	1-20%	Yes	Singleton	Known	No	Yes	No		No	No	0			No	-	-	-	-	-	na	-	na	na	na	na	na	na	na
Q3_535	2	43887560	43893639	6079	p21	Deletion	1	Q3	2	1-20%	Yes	2-10%	Known	No	No	No		Yes	No	1	PLEKHH2		No	-	-	-	-	-	na	-	na	na	na	na	na	na	na
Q2_488	2	44083450	44091144	7694	p21	Deletion	1	Q2	3	1-20%	No	Shared	Known	No	No	No		Yes	No	1	ABCG8		No	-	-	-	-	-	na	-	na	na	na	na	na	na	na
Q1_594	2	44084317	44098154	13837	p21	Deletion	1	Q1	7	>20%	No	2-10%	Known	No	No	No		Yes	No	1	ABCG8		No	-	-	-	-	-	na	-	na	na	na	na	na	na	na
Q3_536	2	44084317	44086979	2662	p21	Deletion	1	Q3	1	1-20%	No	Singleton	Known	No	No	No		Yes	No	1	ABCG8		No	-	-	-	-	-	na	-	na	na	na	na	na	na	na
Q3_537	2	44318598	44321179	2581	p21	Deletion	1	Q3	1	1-20%	Yes	Singleton	Known	No	Yes	No		No	No	0			No	-	-	-	-	-	na	-	na	na	na	na	na	na	na
Q1_595	2	44463566	44466318	2752	p21	Deletion	1	Q1	2	1-20%	Yes	2-10%	Known	No	No	No		No	No	0			No	-	-	-	-	-	na	-	na	na	na	na	na	na	na
Q1_596	2	44466751	44469000	2249	p21	Deletion	1	Q1	3	1-20%	No	2-10%	Known	No	Yes	No		No	No	0			No	-	-	-	-	-	na	-	na	na	na	na	na	na	na
Q3_538	2	44466751	44469000	2249	p21	Deletion	1	Q3	1	1-20%	No	Singleton	Known	No	Yes	No		No	No	0			No	-	-	-	-	-	na	-	na	na	na	na	na	na	na
Q1_597	2	44814601	44816850	2249	p21	Duplication	3	Q1	4	1-20%	No	2-10%	Novel	No	No	No		Yes	No	1	CAMKMT		No	-	-	-	-	-	na	-	na	na	na	na	na	na	na
Q2_489	2	44814601	44816850	2249	p21	Duplication	3	Q2	2	1-20%	No	2-10%	Novel	No	No	No		Yes	No	1	CAMKMT		No	-	-	-	-	-	na	-	na	na	na	na	na	na	na
Q3_539	2	44814601	44816850	2249	p21	Duplication	3	Q3	4	1-20%	No	2-10%	Novel	No	No	No		Yes	No	1	CAMKMT		No	-	-	-	-	-	na	-	na	na	na	na	na	na	na
Q1_598	2	45757801	45760050	2249	p21	Deletion	1	Q1	2	1-20%	No	2-10%	Known	No	Yes	No		Yes	No	1	SRBD1		No	-	-	-	-	-	na	-	na	na	na	na	na	na	na
Q2_490	2	45757801	45760050	2249	p21	Deletion	1	Q2	1	1-20%	No	Singleton	Known	No	Yes	No		Yes	No	1	SRBD1		No	-	-	-	-	-	na	-	na	na	na	na	na	na	na
Q3_540	2	47474094	47477584	3490	p21	Deletion	1	Q3	1	1-20%	No	Singleton	Known	No	Yes	No		No	No	0			No	-	-	-	-	-	na	-	na	na	na	na	na	na	na
Q1_599	2	47476135	47478059	1924	p21	Deletion	1	Q1	1	1-20%	No	Singleton	Known	No	Yes	No		No	No	0			No	-	-	-	-	-	na	-	na	na	na	na	na	na	na
Q1_600	2	48781835	48784867	3032	p16.3	Deletion	1	Q1	12	>20%	No	Shared	Known	No	No	No		Yes	No	2	STON1-GTF2A1L;STON1		No	-	-	-	-	-	na	-	na	na	na	na	na	na	na
Q2_491	2	48781835	48784867	3032	p16.3	Deletion	1	Q2	6	>20%	No	2-10%	Known	No	No	No		Yes	No	2	STON1-GTF2A1L;STON1		No	-	-	-	-	-	na	-	na	na	na	na	na	na	na
Q3_541	2	48781835	48784867	3032	p16.3	Deletion	1	Q3	8	>20%	No	2-10%	Known	No	No	No		Yes	No	2	STON1-GTF2A1L;STON1		No	-	-	-	-	-	na	-	na	na	na	na	na	na	na
Q1_601	2	48851101	48857952	6851	p16.3	Deletion	1	Q1	9	>20%	No	2-10%	Known	No	No	No		Yes	No	2	GTF2A1L;STON1-GTF2A1L		No	-	-	-	-	-	cnv_88	Genic	rs2349099	chr2:48862902	1	A	Chr2:48861343	1	T
Q2_492	2	48851101	48857952	6851	p16.3	Deletion	1	Q2	7	>20%	No	2-10%	Known	No	No	No		Yes	No	2	GTF2A1L;STON1-GTF2A1L		No	-	-	-	-	-	cnv_88	Genic	rs2349099	chr2:48862902	1	A	Chr2:48861343	1	T
Q3_542	2	48851101	48857952	6851	p16.3	Deletion	1	Q3	4	1-20%	No	2-10%	Known	No	No	No		Yes	No	2	GTF2A1L;STON1-GTF2A1L		No	-	-	-	-	-	cnv_88	Genic	rs2349099	chr2:48862902	1	A	Chr2:48861343	1	T
Q1_602	2	49532851	49544100	11249	p16.3	Deletion	1	Q1	1	1-20%	No	Singleton	Known	No	Yes	No		No	No	0			No	-	-	-	-	-	na	-	na	na	na	na	na	na	na
Q2_493	2	49533301	49543650	10349	p16.3	Deletion	0	Q2	1	1-20%	No	Singleton	Known	No	Yes	No		No	No	0			No	-	-	-	-	-	na	-	na	na	na	na	na	na	na
Q3_543	2	49584354	49659277	74923	p16.3	Deletion	1	Q3	1	1-20%	Yes	Singleton	Known	No	Yes	No		No	No	0			No	-	-	-	-	-	na	-	na	na	na	na	na	na	na
Q3_544	2	50497651	50514750	17099	p16.3	Deletion	1	Q3	1	1-20%	Yes	Singleton	Known	No	Yes	No		Yes	No	1	NRXN1		No	-	-	-	-	-	na	-	na	na	na	na	na	na	na
Q1_603	2	51515551	51525096	9545	p16.3	Deletion	1	Q1	3	1-20%	Yes	2-10%	Known	No	Yes	No		No	No	0			No	-	-	-	-	-	na	-	na	na	na	na	na	na	na
Q2_494	2	52749001	52785450	36449	p16.3	Deletion	1	Q2	10	>20%	No	2-10%	Known	No	No	No		No	No	0			No	-	-	-	-	-	cnv_89	-	kgp7816104	chr2:52747830	0.973	A	Chr2:52738189	0.971342	A
Q3_545	2	52749001	52785450	36449	p16.3	Deletion	1	Q3	7	>20%	No	2-10%	Known	No	No	No		No	No	0			No	-	-	-	-	-	cnv_89	-	kgp7816104	chr2:52747830	0.973	A	Chr2:52738189	0.971342	A
Q1_604	2	52749451	52785450	35999	p16.3	Deletion	1	Q1	26	>20%	No	Shared	Known	No	No	No		No	No	0			No	-	-	-	-	-	cnv_89	-	kgp7816104	chr2:52747830	0.973	A	Chr2:52738189	0.971342	A
Q1_605	2	53843811	53846638	2827	p16.2	Deletion	1	Q1	1	1-20%	Yes	Singleton	Known	No	No	No		No	No	0			No	-	-	-	-	-	na	-	na	na	na	na	na	na	na
Q1_606	2	54565201	54567450	2249	p16.2	Duplication	4	Q1	10	>20%	No	2-10%	Known	No	Yes	No		Yes	No	1	C2orf73		No	-	-	-	-	-	na	-	na	na	na	na	na	na	na
Q1_607	2	54565201	54567450	2249	p16.2	Deletion	0	Q1	23	>20%	No	Shared	Known	No	Yes	No		Yes	No	1	C2orf73		No	-	-	-	-	-	na	-	na	na	na	na	na	na	na
Q2_495	2	54565201	54567450	2249	p16.2	Deletion	0	Q2	5	>20%	No	2-10%	Known	No	Yes	No		Yes	No	1	C2orf73		No	-	-	-	-	-	na	-	na	na	na	na	na	na	na
Q2_496	2	54565201	54567450	2249	p16.2	Duplication	4	Q2	3	1-20%	No	2-10%	Known	No	Yes	No		Yes	No	1	C2orf73		No	-	-	-	-	-	na	-	na	na	na	na	na	na	na
Q3_546	2	54565201	54567450	2249	p16.2	Duplication	4	Q3	3	1-20%	No	2-10%	Known	No	Yes	No		Yes	No	1	C2orf73		No	-	-	-	-	-	na	-	na	na	na	na	na	na	na
Q3_547	2	54565201	54567450	2249	p16.2	Deletion	0	Q3	6	>20%	No	2-10%	Known	No	Yes	No		Yes	No	1	C2orf73		No	-	-	-	-	-	na	-	na	na	na	na	na	na	na
Q2_497	2	55357108	55410835	53727	p16.1	Deletion	1	Q2	1	1-20%	Yes	Singleton	Novel	No	Yes	No		Yes	Yes	1	CLHC1	ex11/11,ex10/11,ex9/11,ex8/11;ex13/13,ex12/13,ex11/13,ex10/13	No	-	-	-	-	-	na	-	na	na	na	na	na	na	na
Q3_548	2	55910951	55937451	26500	p16.1	Duplication	3	Q3	1	1-20%	Yes	Singleton	Known	Yes	Yes	No		Yes	Yes	1	PNPT1	ex5/28,ex4/28,ex3/28,ex2/28,ex1/28	Yes	Type:Disease;GeneName:PNPT1;Description:Combined oxidative phosphorylation deficiency 13, 614932 (3); Deafness, autosomal recessive 70, 614934 (3)	-	-	-	-	na	-	na	na	na	na	na	na	na
Q1_608	2	56652301	56655900	3599	p16.1	Duplication	3	Q1	25	>20%	No	Shared	Known	No	No	No		No	No	0			No	-	-	-	-	-	na	-	na	na	na	na	na	na	na
Q1_609	2	56652301	56655900	3599	p16.1	Deletion	1	Q1	10	>20%	No	2-10%	Known	No	No	No		No	No	0			No	-	-	-	-	-	na	-	na	na	na	na	na	na	na
Q2_498	2	56652301	56655900	3599	p16.1	Duplication	3	Q2	9	>20%	No	2-10%	Known	No	No	No		No	No	0			No	-	-	-	-	-	na	-	na	na	na	na	na	na	na
Q2_499	2	56652301	56655900	3599	p16.1	Deletion	1	Q2	8	>20%	No	2-10%	Known	No	No	No		No	No	0			No	-	-	-	-	-	na	-	na	na	na	na	na	na	na
Q3_549	2	56652301	56655900	3599	p16.1	Duplication	3	Q3	14	>20%	No	Shared	Known	No	No	No		No	No	0			No	-	-	-	-	-	na	-	na	na	na	na	na	na	na
Q3_550	2	56652304	56655882	3578	p16.1	Deletion	1	Q3	2	1-20%	No	2-10%	Known	No	No	No		No	No	0			No	-	-	-	-	-	na	-	na	na	na	na	na	na	na
Q1_610	2	56712426	56753865	41439	p16.1	Deletion	1	Q1	1	1-20%	Yes	Singleton	Known	No	Yes	No		No	No	0			No	-	-	-	-	-	na	-	na	na	na	na	na	na	na
Q2_500	2	57398851	57447151	48300	p16.1	Duplication	3	Q2	1	1-20%	Yes	Singleton	Known	No	Yes	No		No	No	0			No	-	-	-	-	-	na	-	na	na	na	na	na	na	na
Q3_551	2	58873051	58882766	9715	p16.1	Deletion	1	Q3	1	1-20%	Yes	Singleton	Novel	No	No	No		Yes	No	1	FLJ30838		No	-	-	-	-	-	na	-	na	na	na	na	na	na	na
Q1_611	2	59623201	59631300	8099	p16.1	Deletion	1	Q1	15	>20%	No	Shared	Known	No	Yes	No		No	No	0			No	-	-	-	-	-	cnv_90	-	kgp9125742	chr2:59611435	0.894	A	Chr2:59655192	0.944761	G
Q2_501	2	59623201	59630850	7649	p16.1	Deletion	1	Q2	1	1-20%	No	Singleton	Known	No	Yes	No		No	No	0			No	-	-	-	-	-	cnv_90	-	kgp9125742	chr2:59611435	0.894	A	Chr2:59655192	0.944761	G
Q3_552	2	59623201	59631300	8099	p16.1	Deletion	1	Q3	2	1-20%	No	2-10%	Known	No	Yes	No		No	No	0			No	-	-	-	-	-	cnv_90	-	kgp9125742	chr2:59611435	0.894	A	Chr2:59655192	0.944761	G
Q2_502	2	61361296	61366095	4799	p15	Deletion	1	Q2	1	1-20%	No	Singleton	Known	No	Yes	No		Yes	Yes	1	KIAA1841	ex21/22,ex22/22	No	-	-	-	-	-	na	-	na	na	na	na	na	na	na
Q3_553	2	61361296	61370819	9523	p15	Deletion	1	Q3	1	1-20%	No	Singleton	Known	No	Yes	No		Yes	Yes	2	KIAA1841;LOC339803	ex21/22,ex22/22	No	-	-	-	-	-	na	-	na	na	na	na	na	na	na
Q3_554	2	62735851	62761500	25649	p15	Deletion	1	Q3	1	1-20%	Yes	Singleton	Known	No	Yes	No		No	No	0			No	-	-	-	-	-	na	-	na	na	na	na	na	na	na
Q2_503	2	64479601	64484100	4499	p14	Deletion	1	Q2	1	1-20%	No	Singleton	Known	No	No	No		No	No	0			No	-	-	-	-	-	na	-	na	na	na	na	na	na	na
Q1_612	2	64480051	64484100	4049	p14	Deletion	1	Q1	1	1-20%	No	Singleton	Known	No	No	No		No	No	0			No	-	-	-	-	-	na	-	na	na	na	na	na	na	na
Q2_504	2	65501101	65515950	14849	p14	Deletion	1	Q2	1	1-20%	Yes	Singleton	Novel	No	Yes	No		No	No	0			No	-	-	-	-	-	na	-	na	na	na	na	na	na	na
Q3_555	2	66031483	66036224	4741	p14	Deletion	1	Q3	1	1-20%	Yes	Singleton	Known	No	No	No		No	No	0			No	-	-	-	-	-	na	-	na	na	na	na	na	na	na
Q1_613	2	66186001	66196800	10799	p14	Deletion	1	Q1	1	1-20%	No	Singleton	Known	No	No	No		No	No	0			No	-	-	-	-	-	na	-	na	na	na	na	na	na	na
Q2_505	2	66186001	66196800	10799	p14	Deletion	1	Q2	1	1-20%	No	Singleton	Known	No	No	No		No	No	0			No	-	-	-	-	-	na	-	na	na	na	na	na	na	na
Q2_506	2	66505051	66507750	2699	p14	Deletion	1	Q2	6	>20%	No	2-10%	Known	No	Yes	No		No	No	0			No	-	-	-	-	-	na	-	na	na	na	na	na	na	na
Q1_614	2	66505501	66507750	2249	p14	Deletion	1	Q1	4	1-20%	No	2-10%	Known	No	Yes	No		No	No	0			No	-	-	-	-	-	na	-	na	na	na	na	na	na	na
Q1_615	2	68114290	68123700	9410	p14	Deletion	1	Q1	1	1-20%	Yes	Singleton	Known	No	Yes	No		No	No	0			No	-	-	-	-	-	na	-	na	na	na	na	na	na	na
Q3_556	2	68675851	68679450	3599	p13.3	Deletion	1	Q3	1	1-20%	No	Singleton	Novel	No	No	No		No	No	0			No	-	-	-	-	-	na	-	na	na	na	na	na	na	na
Q1_616	2	68676301	68679450	3149	p13.3	Duplication	4	Q1	4	1-20%	No	2-10%	Novel	No	No	No		No	No	0			No	-	-	-	-	-	na	-	na	na	na	na	na	na	na
Q1_617	2	68676301	68679450	3149	p13.3	Deletion	0	Q1	4	1-20%	No	2-10%	Novel	No	No	No		No	No	0			No	-	-	-	-	-	na	-	na	na	na	na	na	na	na
Q2_507	2	68676301	68679450	3149	p13.3	Deletion	1	Q2	1	1-20%	No	Singleton	Novel	No	No	No		No	No	0			No	-	-	-	-	-	na	-	na	na	na	na	na	na	na
Q3_557	2	68676751	68679450	2699	p13.3	Duplication	4	Q3	1	1-20%	No	Singleton	Novel	No	No	No		No	No	0			No	-	-	-	-	-	na	-	na	na	na	na	na	na	na
Q1_618	2	68679301	68684101	4800	p13.3	Duplication	3	Q1	1	1-20%	Yes	Singleton	Novel	No	No	No		No	No	0			No	-	-	-	-	-	na	-	na	na	na	na	na	na	na
Q1_619	2	68743801	68746500	2699	p13.3	Deletion	0	Q1	2	1-20%	Yes	2-10%	Known	No	No	No		Yes	No	1	APLF		No	-	-	-	-	-	na	-	na	na	na	na	na	na	na
Q1_620	2	70659901	70663500	3599	p13.3	Deletion	1	Q1	7	>20%	No	2-10%	Known	No	Yes	No		No	No	0			No	-	-	-	-	-	na	-	na	na	na	na	na	na	na
Q2_508	2	70659901	70663500	3599	p13.3	Deletion	1	Q2	2	1-20%	No	2-10%	Known	No	Yes	No		No	No	0			No	-	-	-	-	-	na	-	na	na	na	na	na	na	na
Q3_558	2	70988401	70992450	4049	p13.3	Deletion	1	Q3	2	1-20%	Yes	2-10%	Known	No	Yes	No		Yes	No	1	ADD2		No	-	-	-	-	-	na	-	na	na	na	na	na	na	na
Q1_621	2	71272666	71278310	5644	p13.3	Deletion	1	Q1	1	1-20%	No	Singleton	Known	No	No	No		No	No	0			No	-	-	-	-	-	na	-	na	na	na	na	na	na	na
Q2_509	2	71272666	71278310	5644	p13.3	Deletion	1	Q2	1	1-20%	No	Singleton	Known	No	No	No		No	No	0			No	-	-	-	-	-	na	-	na	na	na	na	na	na	na
Q3_559	2	71318251	71321792	3541	p13.3	Deletion	1	Q3	1	1-20%	Yes	Singleton	Known	No	No	No		No	No	0			No	-	-	-	-	-	na	-	na	na	na	na	na	na	na
Q1_622	2	71342543	71347950	5407	p13.3	Deletion	1	Q1	2	1-20%	No	2-10%	Known	No	Yes	No		Yes	No	1	MCEE		No	-	-	-	-	-	cnv_91	Genic	kgp14419800	chr2:71334467	1	G	Chr2:71332303	1	A
Q2_510	2	71342551	71347500	4949	p13.3	Deletion	1	Q2	1	1-20%	No	Singleton	Known	No	Yes	No		Yes	No	1	MCEE		No	-	-	-	-	-	na	-	na	na	na	na	na	na	na
Q3_560	2	71342551	71347950	5399	p13.3	Deletion	1	Q3	1	1-20%	No	Singleton	Known	No	Yes	No		Yes	No	1	MCEE		No	-	-	-	-	-	cnv_91	Genic	kgp14419800	chr2:71334467	1	G	Chr2:71332303	1	A
Q2_511	2	73793051	73850701	57650	p13.1	Duplication	3	Q2	1	1-20%	Yes	Singleton	Known	No	Yes	No		Yes	Yes	1	ALMS1	ex16/23,ex17/23,ex18/23,ex19/23,ex20/23,ex21/23,ex22/23,ex23/23	Yes	Type:Disease;GeneName:ALMS1;Description:Alstrom syndrome, 203800 (3)	-	-	-	-	na	-	na	na	na	na	na	na	na
Q2_512	2	73875101	73891851	16750	p13.1	Duplication	3	Q2	1	1-20%	Yes	Singleton	Known	No	No	No		Yes	No	1	ALMS1P		No	-	-	-	-	-	na	-	na	na	na	na	na	na	na
Q2_513	2	73897764	73900329	2565	p13.1	Deletion	1	Q2	1	1-20%	Yes	Singleton	Known	No	No	No		Yes	No	1	ALMS1P		No	-	-	-	-	-	na	-	na	na	na	na	na	na	na
Q1_623	2	74013751	74034000	20249	p13.1	Duplication	3	Q1	4	1-20%	No	2-10%	Known	No	Yes	No		Yes	No	1	C2orf78		No	-	-	-	-	-	na	-	na	na	na	na	na	na	na
Q3_561	2	74013751	74033550	19799	p13.1	Duplication	3	Q3	1	1-20%	No	Singleton	Known	No	Yes	No		Yes	No	1	C2orf78		No	-	-	-	-	-	na	-	na	na	na	na	na	na	na
Q3_562	2	74013751	74035350	21599	p13.1	Deletion	1	Q3	4	1-20%	No	2-10%	Known	No	Yes	No		Yes	No	1	C2orf78		No	-	-	-	-	-	cnv_92	Genic	kgp3488247	chr2:74319470	0.271	A	Chr2:74285160	0.371424	G
Q1_624	2	74014201	74032650	18449	p13.1	Deletion	1	Q1	1	1-20%	No	Singleton	Known	No	No	No		Yes	No	1	C2orf78		No	-	-	-	-	-	na	-	na	na	na	na	na	na	na
Q2_514	2	74025901	74029050	3149	p13.1	Deletion	1	Q2	1	1-20%	No	Singleton	Known	No	No	No		Yes	No	1	C2orf78		No	-	-	-	-	-	na	-	na	na	na	na	na	na	na
Q1_625	2	74677051	74679300	2249	p13.1	Deletion	1	Q1	2	1-20%	No	2-10%	Known	No	No	No		No	No	0			No	-	-	-	-	-	na	-	na	na	na	na	na	na	na
Q3_563	2	74677051	74679300	2249	p13.1	Deletion	1	Q3	1	1-20%	No	Singleton	Known	No	No	No		No	No	0			No	-	-	-	-	-	na	-	na	na	na	na	na	na	na
Q3_564	2	75092086	75094407	2321	p12	Deletion	1	Q3	1	1-20%	Yes	Singleton	Known	No	Yes	No		Yes	No	1	HK2		No	-	-	-	-	-	na	-	na	na	na	na	na	na	na
Q1_626	2	76290201	76297351	7150	p12	Duplication	3	Q1	1	1-20%	No	Singleton	Novel	No	Yes	No		No	No	0			No	-	-	-	-	-	na	-	na	na	na	na	na	na	na
Q2_515	2	76291001	76297351	6350	p12	Duplication	3	Q2	1	1-20%	No	Singleton	Novel	No	Yes	No		No	No	0			No	-	-	-	-	-	na	-	na	na	na	na	na	na	na
Q3_565	2	76296151	76298850	2699	p12	Deletion	1	Q3	1	1-20%	No	Singleton	Novel	No	No	No		No	No	0			No	-	-	-	-	-	na	-	na	na	na	na	na	na	na
Q1_627	2	76297051	76299750	2699	p12	Deletion	1	Q1	1	1-20%	No	Singleton	Novel	No	No	No		No	No	0			No	-	-	-	-	-	na	-	na	na	na	na	na	na	na
Q2_516	2	76298751	76304801	6050	p12	Duplication	3	Q2	1	1-20%	No	Singleton	Novel	No	Yes	No		No	No	0			No	-	-	-	-	-	na	-	na	na	na	na	na	na	na
Q1_628	2	76298801	76307351	8550	p12	Duplication	3	Q1	1	1-20%	No	Singleton	Novel	No	Yes	No		No	No	0			No	-	-	-	-	-	na	-	na	na	na	na	na	na	na
Q1_629	2	76456412	76461179	4767	p12	Deletion	1	Q1	6	>20%	No	2-10%	Known	No	No	No		No	No	0			No	-	-	-	-	-	cnv_93	-	rs4853265	chr2:76942810	0.119	A	Chr2:76392749	0.264796	T
Q2_517	2	76456412	76462721	6309	p12	Deletion	1	Q2	5	>20%	No	2-10%	Known	No	No	No		No	No	0			No	-	-	-	-	-	cnv_93	-	rs4853265	chr2:76942810	0.119	A	Chr2:76392749	0.264796	T
Q3_566	2	76456412	76461179	4767	p12	Deletion	1	Q3	5	>20%	No	2-10%	Known	No	No	No		No	No	0			No	-	-	-	-	-	cnv_93	-	rs4853265	chr2:76942810	0.119	A	Chr2:76392749	0.264796	T
Q1_630	2	76526498	76528893	2395	p12	Deletion	1	Q1	57	>20%	No	Shared	Known	No	No	No		No	No	0			No	-	-	-	-	-	na	-	na	na	na	na	na	na	na
Q2_518	2	76526498	76528893	2395	p12	Deletion	1	Q2	20	>20%	No	Shared	Known	No	No	No		No	No	0			No	-	-	-	-	-	na	-	na	na	na	na	na	na	na
Q3_567	2	76526498	76528893	2395	p12	Deletion	1	Q3	20	>20%	No	Shared	Known	No	No	No		No	No	0			No	-	-	-	-	-	na	-	na	na	na	na	na	na	na
Q1_631	2	76773151	76775400	2249	p12	Deletion	0	Q1	8	>20%	No	2-10%	Known	No	No	No		No	No	0			No	-	-	-	-	-	na	-	na	na	na	na	na	na	na
Q1_632	2	76773151	76775850	2699	p12	Duplication	4	Q1	2	1-20%	No	2-10%	Known	No	No	No		No	No	0			No	-	-	-	-	-	na	-	na	na	na	na	na	na	na
Q2_519	2	76773151	76775850	2699	p12	Duplication	4	Q2	3	1-20%	No	2-10%	Known	No	No	No		No	No	0			No	-	-	-	-	-	na	-	na	na	na	na	na	na	na
Q2_520	2	76773151	76775400	2249	p12	Deletion	0	Q2	3	1-20%	No	2-10%	Known	No	No	No		No	No	0			No	-	-	-	-	-	na	-	na	na	na	na	na	na	na
Q3_568	2	76773151	76775400	2249	p12	Deletion	0	Q3	3	1-20%	No	2-10%	Known	No	No	No		No	No	0			No	-	-	-	-	-	na	-	na	na	na	na	na	na	na
Q3_569	2	76773151	76775850	2699	p12	Duplication	4	Q3	1	1-20%	No	Singleton	Known	No	No	No		No	No	0			No	-	-	-	-	-	na	-	na	na	na	na	na	na	na
Q1_633	2	76788946	76800193	11247	p12	Deletion	1	Q1	1	1-20%	Yes	Singleton	Known	No	Yes	No		No	No	0			No	-	-	-	-	-	na	-	na	na	na	na	na	na	na
Q1_634	2	77859381	77863730	4349	p12	Deletion	1	Q1	1	1-20%	Yes	Singleton	Known	No	No	No		No	No	0			No	-	-	-	-	-	na	-	na	na	na	na	na	na	na
Q1_635	2	77975001	77981151	6150	p12	Duplication	3	Q1	1	1-20%	No	Singleton	Known	No	No	No		No	No	0			No	-	-	-	-	-	na	-	na	na	na	na	na	na	na
Q3_570	2	77975001	77981151	6150	p12	Duplication	3	Q3	3	1-20%	No	2-10%	Known	No	No	No		No	No	0			No	-	-	-	-	-	na	-	na	na	na	na	na	na	na
Q3_571	2	77986751	78000501	13750	p12	Duplication	3	Q3	3	1-20%	No	2-10%	Known	No	Yes	No		No	No	0			No	-	-	-	-	-	na	-	na	na	na	na	na	na	na
Q1_636	2	77986851	78000451	13600	p12	Duplication	3	Q1	1	1-20%	No	Singleton	Known	No	Yes	No		No	No	0			No	-	-	-	-	-	na	-	na	na	na	na	na	na	na
Q1_637	2	79076251	79081206	4955	p12	Deletion	1	Q1	21	>20%	No	Shared	Known	No	Yes	No		No	No	0			No	-	-	-	-	-	na	-	na	na	na	na	na	na	na
Q2_521	2	79076251	79081206	4955	p12	Deletion	1	Q2	6	>20%	No	2-10%	Known	No	Yes	No		No	No	0			No	-	-	-	-	-	na	-	na	na	na	na	na	na	na
Q3_572	2	79076251	79081206	4955	p12	Deletion	1	Q3	6	>20%	No	2-10%	Known	No	Yes	No		No	No	0			No	-	-	-	-	-	na	-	na	na	na	na	na	na	na
Q1_638	2	79330051	79343801	13750	p12	Duplication	3	Q1	8	>20%	Yes	2-10%	Known	No	Yes	No		No	No	0			No	-	-	-	-	-	na	-	na	na	na	na	na	na	na
Q1_639	2	79763851	79811550	47699	p12	Deletion	1	Q1	1	1-20%	Yes	Singleton	Known	No	Yes	No		Yes	No	1	CTNNA2		No	-	-	-	-	-	na	-	na	na	na	na	na	na	na
Q3_573	2	80150851	80154851	4000	p12	Duplication	3	Q3	1	1-20%	Yes	Singleton	Known	No	Yes	No		Yes	No	1	CTNNA2		No	-	-	-	-	-	na	-	na	na	na	na	na	na	na
Q1_640	2	81219151	81228600	9449	p12	Deletion	1	Q1	3	1-20%	No	2-10%	Known	No	No	No		No	No	0			No	-	-	-	-	-	cnv_94	-	kgp7593705	chr2:81058536	0.219	A	Chr2:81143755	1	A
Q3_574	2	81219151	81228535	9384	p12	Deletion	1	Q3	1	1-20%	No	Singleton	Known	No	No	No		No	No	0			No	-	-	-	-	-	cnv_94	-	kgp7593705	chr2:81058536	0.219	A	Chr2:81143755	1	A
Q1_641	2	81811801	81816818	5017	p12	Deletion	1	Q1	1	1-20%	Yes	Singleton	Known	No	No	No		No	No	0			No	-	-	-	-	-	na	-	na	na	na	na	na	na	na
Q1_642	2	83366801	83375001	8200	p11.2	Duplication	3	Q1	1	1-20%	Yes	Singleton	Known	No	Yes	No		No	No	0			No	-	-	-	-	-	na	-	na	na	na	na	na	na	na
Q2_522	2	83559551	83568051	8500	p11.2	Duplication	3	Q2	1	1-20%	No	Singleton	Known	No	No	No		No	No	0			No	-	-	-	-	-	na	-	na	na	na	na	na	na	na
Q1_643	2	83559601	83568051	8450	p11.2	Duplication	3	Q1	1	1-20%	No	Singleton	Known	No	No	No		No	No	0			No	-	-	-	-	-	na	-	na	na	na	na	na	na	na
Q1_644	2	83567251	83570400	3149	p11.2	Deletion	1	Q1	2	1-20%	Yes	2-10%	Known	No	No	No		No	No	0			No	-	-	-	-	-	na	-	na	na	na	na	na	na	na
Q1_645	2	83569701	83574651	4950	p11.2	Duplication	3	Q1	1	1-20%	No	Singleton	Known	No	No	No		No	No	0			No	-	-	-	-	-	na	-	na	na	na	na	na	na	na
Q2_523	2	83569701	83574601	4900	p11.2	Duplication	3	Q2	1	1-20%	No	Singleton	Known	No	No	No		No	No	0			No	-	-	-	-	-	na	-	na	na	na	na	na	na	na
Q1_646	2	86952151	86956200	4049	p11.2	Duplication	3	Q1	8	>20%	No	2-10%	Known	No	Yes	No		Yes	No	1	RMND5A		No	-	-	-	-	-	na	-	na	na	na	na	na	na	na
Q2_524	2	86952601	86955750	3149	p11.2	Duplication	3	Q2	1	1-20%	No	Singleton	Known	No	Yes	No		Yes	No	1	RMND5A		No	-	-	-	-	-	na	-	na	na	na	na	na	na	na
Q3_575	2	86952601	86955750	3149	p11.2	Duplication	3	Q3	3	1-20%	No	2-10%	Known	No	Yes	No		Yes	No	1	RMND5A		No	-	-	-	-	-	na	-	na	na	na	na	na	na	na
Q1_647	2	87135301	87138000	2699	p11.2	Duplication	3	Q1	1	1-20%	No	Singleton	Known	No	Yes	No		No	No	0			No	-	-	-	-	-	na	-	na	na	na	na	na	na	na
Q2_525	2	87135301	87138000	2699	p11.2	Duplication	3	Q2	1	1-20%	No	Singleton	Known	No	Yes	No		No	No	0			No	-	-	-	-	-	na	-	na	na	na	na	na	na	na
Q3_576	2	87430051	87447600	17549	p11.2	Deletion	1	Q3	2	1-20%	No	2-10%	Known	No	No	No		No	No	0			No	-	-	-	-	-	cnv_95	-	kgp14977266	chr2:87016830	0.114	A	Chr2:87725321	1	A
Q2_526	2	87433201	87441300	8099	p11.2	Deletion	1	Q2	2	1-20%	No	2-10%	Known	No	No	No		No	No	0			No	-	-	-	-	-	na	-	na	na	na	na	na	na	na
Q1_648	2	87566501	87577001	10500	p11.2	Duplication	3	Q1	57	>20%	No	Shared	Known	No	No	No		No	No	0			No	-	-	-	-	-	na	-	na	na	na	na	na	na	na
Q2_527	2	87567151	87577001	9850	p11.2	Duplication	3	Q2	20	>20%	No	Shared	Known	No	No	No		No	No	0			No	-	-	-	-	-	na	-	na	na	na	na	na	na	na
Q3_577	2	87567151	87572601	5450	p11.2	Duplication	3	Q3	20	>20%	No	Shared	Known	No	No	No		No	No	0			No	-	-	-	-	-	na	-	na	na	na	na	na	na	na
Q3_578	2	87574301	87576951	2650	p11.2	Duplication	3	Q3	2	1-20%	No	2-10%	Known	No	No	No		No	No	0			No	-	-	-	-	-	na	-	na	na	na	na	na	na	na
Q1_649	2	87585501	87588651	3150	p11.2	Duplication	3	Q1	27	>20%	No	Shared	Known	No	No	No		No	No	0			No	-	-	-	-	-	na	-	na	na	na	na	na	na	na
Q2_528	2	87585651	87588651	3000	p11.2	Duplication	3	Q2	13	>20%	No	Shared	Known	No	No	No		No	No	0			No	-	-	-	-	-	na	-	na	na	na	na	na	na	na
Q3_579	2	87585701	87588651	2950	p11.2	Duplication	3	Q3	9	>20%	No	2-10%	Known	No	No	No		No	No	0			No	-	-	-	-	-	na	-	na	na	na	na	na	na	na
Q1_650	2	87588498	87591647	3149	p11.2	Deletion	1	Q1	3	1-20%	No	2-10%	Known	No	No	No		No	No	0			No	-	-	-	-	-	na	-	na	na	na	na	na	na	na
Q3_580	2	87589046	87591647	2601	p11.2	Deletion	1	Q3	1	1-20%	No	Singleton	Known	No	No	No		No	No	0			No	-	-	-	-	-	na	-	na	na	na	na	na	na	na
Q1_651	2	87603251	87609351	6100	p11.2	Duplication	3	Q1	14	>20%	No	Shared	Known	No	No	No		No	No	0			No	-	-	-	-	-	na	-	na	na	na	na	na	na	na
Q3_581	2	87606051	87609351	3300	p11.2	Duplication	3	Q3	4	1-20%	No	2-10%	Known	No	No	No		No	No	0			No	-	-	-	-	-	na	-	na	na	na	na	na	na	na
Q2_529	2	87606101	87609351	3250	p11.2	Duplication	3	Q2	3	1-20%	No	2-10%	Known	No	No	No		No	No	0			No	-	-	-	-	-	na	-	na	na	na	na	na	na	na
Q1_652	2	87621901	87627501	5600	p11.2	Duplication	3	Q1	55	>20%	No	Shared	Known	No	No	No		No	No	0			No	-	-	-	-	-	na	-	na	na	na	na	na	na	na
Q3_582	2	87621901	87627501	5600	p11.2	Duplication	3	Q3	17	>20%	No	Shared	Known	No	No	No		No	No	0			No	-	-	-	-	-	na	-	na	na	na	na	na	na	na
Q2_530	2	87621951	87627451	5500	p11.2	Duplication	3	Q2	19	>20%	No	Shared	Known	No	No	No		No	No	0			No	-	-	-	-	-	na	-	na	na	na	na	na	na	na
Q1_653	2	87625272	87633217	7945	p11.2	Deletion	1	Q1	10	>20%	No	2-10%	Known	No	No	No		No	No	0			No	-	-	-	-	-	cnv_96	-	kgp4848315	chr2:87768332	0.042	A	Chr2:87638892	1	C
Q2_531	2	87625284	87632887	7603	p11.2	Deletion	1	Q2	2	1-20%	No	2-10%	Known	No	No	No		No	No	0			No	-	-	-	-	-	na	-	na	na	na	na	na	na	na
Q3_583	2	87625777	87633074	7297	p11.2	Deletion	1	Q3	3	1-20%	No	2-10%	Known	No	No	No		No	No	0			No	-	-	-	-	-	na	-	na	na	na	na	na	na	na
Q1_654	2	87633691	87641774	8083	p11.2	Deletion	1	Q1	6	>20%	No	2-10%	Known	No	No	No		No	No	0			No	-	-	-	-	-	cnv_97	-	kgp8381379	chr2:87393144	0.091	G	Chr2:87725321	1	A
Q2_532	2	87633734	87641749	8015	p11.2	Deletion	1	Q2	4	1-20%	No	2-10%	Known	No	No	No		No	No	0			No	-	-	-	-	-	na	-	na	na	na	na	na	na	na
Q3_584	2	87634392	87641771	7379	p11.2	Deletion	1	Q3	4	1-20%	No	2-10%	Known	No	No	No		No	No	0			No	-	-	-	-	-	na	-	na	na	na	na	na	na	na
Q1_655	2	87636151	87638850	2699	p11.2	Duplication	4	Q1	3	1-20%	No	2-10%	Known	No	No	No		No	No	0			No	-	-	-	-	-	na	-	na	na	na	na	na	na	na
Q2_533	2	87636151	87638850	2699	p11.2	Duplication	4	Q2	1	1-20%	No	Singleton	Known	No	No	No		No	No	0			No	-	-	-	-	-	na	-	na	na	na	na	na	na	na
Q3_585	2	87636151	87641100	4949	p11.2	Duplication	4	Q3	1	1-20%	No	Singleton	Known	No	No	No		No	No	0			No	-	-	-	-	-	na	-	na	na	na	na	na	na	na
Q1_656	2	87638851	87659550	20699	p11.2	Duplication	3	Q1	12	>20%	No	Shared	Known	No	Yes	No		No	No	0			No	-	-	-	-	-	na	-	na	na	na	na	na	na	na
Q2_534	2	87641501	87647400	5899	p11.2	Duplication	3	Q2	4	1-20%	No	2-10%	Known	No	No	No		No	No	0			No	-	-	-	-	-	na	-	na	na	na	na	na	na	na
Q1_657	2	87641890	87646680	4790	p11.2	Deletion	1	Q1	3	1-20%	No	2-10%	Known	No	No	No		No	No	0			No	-	-	-	-	-	na	-	na	na	na	na	na	na	na
Q2_535	2	87641890	87644245	2355	p11.2	Deletion	1	Q2	1	1-20%	No	Singleton	Known	No	No	No		No	No	0			No	-	-	-	-	-	na	-	na	na	na	na	na	na	na
Q3_586	2	87643310	87646680	3370	p11.2	Deletion	1	Q3	1	1-20%	No	Singleton	Known	No	No	No		No	No	0			No	-	-	-	-	-	na	-	na	na	na	na	na	na	na
Q2_536	2	87647311	87650631	3320	p11.2	Deletion	1	Q2	1	1-20%	No	Singleton	Known	No	No	No		No	No	0			No	-	-	-	-	-	na	-	na	na	na	na	na	na	na
Q3_587	2	87647401	87650100	2699	p11.2	Deletion	1	Q3	1	1-20%	No	Singleton	Known	No	No	No		No	No	0			No	-	-	-	-	-	na	-	na	na	na	na	na	na	na
Q2_537	2	87647851	87650550	2699	p11.2	Duplication	4	Q2	1	1-20%	No	Singleton	Known	No	No	No		No	No	0			No	-	-	-	-	-	na	-	na	na	na	na	na	na	na
Q3_588	2	87647851	87651000	3149	p11.2	Duplication	4	Q3	2	1-20%	No	2-10%	Known	No	No	No		No	No	0			No	-	-	-	-	-	na	-	na	na	na	na	na	na	na
Q1_658	2	87648385	87652232	3847	p11.2	Deletion	1	Q1	2	1-20%	No	2-10%	Known	No	No	No		No	No	0			No	-	-	-	-	-	na	-	na	na	na	na	na	na	na
Q3_589	2	87651986	87657300	5314	p11.2	Deletion	1	Q3	2	1-20%	Yes	2-10%	Known	No	No	No		No	No	0			No	-	-	-	-	-	na	-	na	na	na	na	na	na	na
Q3_590	2	87652351	87656850	4499	p11.2	Duplication	3	Q3	1	1-20%	No	Singleton	Known	No	No	No		No	No	0			No	-	-	-	-	-	na	-	na	na	na	na	na	na	na
Q2_538	2	87652801	87655500	2699	p11.2	Duplication	4	Q2	1	1-20%	No	Singleton	Known	No	No	No		No	No	0			No	-	-	-	-	-	na	-	na	na	na	na	na	na	na
Q1_659	2	87725701	87729750	4049	p11.2	Duplication	4	Q1	2	1-20%	No	2-10%	Known	No	No	No		No	No	0			No	-	-	-	-	-	na	-	na	na	na	na	na	na	na
Q3_591	2	87727051	87730200	3149	p11.2	Duplication	3	Q3	2	1-20%	No	2-10%	Known	No	No	No		No	No	0			No	-	-	-	-	-	na	-	na	na	na	na	na	na	na
Q2_539	2	87727501	87729750	2249	p11.2	Duplication	4	Q2	1	1-20%	No	Singleton	Known	No	No	No		No	No	0			No	-	-	-	-	-	na	-	na	na	na	na	na	na	na
Q1_660	2	87822001	87830100	8099	p11.2	Duplication	3	Q1	14	>20%	No	Shared	Known	No	Yes	No		No	No	0			No	-	-	-	-	-	na	-	na	na	na	na	na	na	na
Q1_661	2	87822451	87830550	8099	p11.2	Deletion	1	Q1	11	>20%	No	Shared	Known	No	Yes	No		No	No	0			No	-	-	-	-	-	cnv_98	-	kgp10763199	chr2:87821567	0.151	A	Chr2:87720290	1	G
Q2_540	2	87822451	87830100	7649	p11.2	Duplication	3	Q2	4	1-20%	No	2-10%	Known	No	Yes	No		No	No	0			No	-	-	-	-	-	na	-	na	na	na	na	na	na	na
Q2_541	2	87822451	87831000	8549	p11.2	Deletion	1	Q2	2	1-20%	No	2-10%	Known	No	Yes	No		No	No	0			No	-	-	-	-	-	cnv_98	-	kgp10763199	chr2:87821567	0.151	A	Chr2:87720290	1	G
Q3_592	2	87822451	87830550	8099	p11.2	Deletion	1	Q3	7	>20%	No	2-10%	Known	No	Yes	No		No	No	0			No	-	-	-	-	-	cnv_98	-	kgp10763199	chr2:87821567	0.151	A	Chr2:87720290	1	G
Q3_593	2	87822451	87830100	7649	p11.2	Duplication	3	Q3	3	1-20%	No	2-10%	Known	No	Yes	No		No	No	0			No	-	-	-	-	-	na	-	na	na	na	na	na	na	na
Q2_542	2	87874651	87877800	3149	p11.2	Deletion	1	Q2	1	1-20%	Yes	Singleton	Known	No	Yes	No		No	No	0			No	-	-	-	-	-	na	-	na	na	na	na	na	na	na
Q2_543	2	88751477	88771578	20101	p11.2	Duplication	3	Q2	3	1-20%	Yes	2-10%	Known	Yes	Yes	No		Yes	Yes	1	FOXI3	ex1/2	No	-	-	-	-	-	na	-	na	na	na	na	na	na	na
Q1_662	2	89029228	89032282	3054	p11.2	Deletion	1	Q1	50	>20%	No	Shared	Known	No	No	No		Yes	No	1	RPIA		No	-	-	-	-	-	na	-	na	na	na	na	na	na	na
Q2_544	2	89029228	89032282	3054	p11.2	Deletion	1	Q2	18	>20%	No	Shared	Known	No	No	No		Yes	No	1	RPIA		No	-	-	-	-	-	na	-	na	na	na	na	na	na	na
Q3_594	2	89029228	89032282	3054	p11.2	Deletion	1	Q3	19	>20%	No	Shared	Known	No	No	No		Yes	No	1	RPIA		No	-	-	-	-	-	na	-	na	na	na	na	na	na	na
Q1_663	2	89072051	89084351	12300	p11.2	Duplication	3	Q1	57	>20%	No	Shared	Known	No	No	No		Yes	No	1	ANKRD36BP2		No	-	-	-	-	-	na	-	na	na	na	na	na	na	na
Q2_545	2	89072051	89084151	12100	p11.2	Duplication	3	Q2	20	>20%	No	Shared	Known	No	No	No		Yes	No	1	ANKRD36BP2		No	-	-	-	-	-	na	-	na	na	na	na	na	na	na
Q3_595	2	89072051	89084151	12100	p11.2	Duplication	3	Q3	20	>20%	No	Shared	Known	No	No	No		Yes	No	1	ANKRD36BP2		No	-	-	-	-	-	na	-	na	na	na	na	na	na	na
Q1_664	2	89100551	89105651	5100	p11.2	Duplication	3	Q1	57	>20%	No	Shared	Known	No	No	No		Yes	No	1	ANKRD36BP2		No	-	-	-	-	-	na	-	na	na	na	na	na	na	na
Q2_546	2	89100701	89105851	5150	p11.2	Duplication	3	Q2	20	>20%	No	Shared	Known	No	No	No		Yes	No	1	ANKRD36BP2		No	-	-	-	-	-	na	-	na	na	na	na	na	na	na
Q3_596	2	89100701	89105601	4900	p11.2	Duplication	3	Q3	20	>20%	No	Shared	Known	No	No	No		Yes	No	1	ANKRD36BP2		No	-	-	-	-	-	na	-	na	na	na	na	na	na	na
Q3_597	2	89555851	89558550	2699	p11.2	Deletion	1	Q3	1	1-20%	Yes	Singleton	Known	No	No	No		No	No	0			No	-	-	-	-	-	na	-	na	na	na	na	na	na	na
Q2_547	2	89558551	89565300	6749	p11.2	Duplication	3	Q2	1	1-20%	No	Singleton	Known	No	No	No		No	No	0			No	-	-	-	-	-	na	-	na	na	na	na	na	na	na
Q1_665	2	89559001	89561700	2699	p11.2	Duplication	3	Q1	1	1-20%	No	Singleton	Known	No	No	No		No	No	0			No	-	-	-	-	-	na	-	na	na	na	na	na	na	na
Q3_598	2	89559001	89561700	2699	p11.2	Duplication	3	Q3	2	1-20%	No	2-10%	Known	No	No	No		No	No	0			No	-	-	-	-	-	na	-	na	na	na	na	na	na	na
Q3_599	2	89566201	89578350	12149	p11.2	Deletion	1	Q3	4	1-20%	No	2-10%	Known	No	No	No		No	No	0			No	-	-	-	-	-	cnv_99	-	kgp14768441	chr2:89131265	0.196	A	Chr2:89585517	1	T
Q1_666	2	89569801	89572950	3149	p11.2	Deletion	1	Q1	1	1-20%	No	Singleton	Known	No	No	No		No	No	0			No	-	-	-	-	-	na	-	na	na	na	na	na	na	na
Q3_600	2	89584201	89613900	29699	p11.2	Deletion	1	Q3	5	>20%	No	2-10%	Known	No	No	No		No	No	0			No	-	-	-	-	-	cnv_100	-	rs10470004	chr2:90109261	0.138	C	Chr2:89853573	0.698758	A
Q2_548	2	89590051	89607150	17099	p11.2	Duplication	3	Q2	2	1-20%	Yes	2-10%	Known	No	No	No		No	No	0			No	-	-	-	-	-	na	-	na	na	na	na	na	na	na
Q1_667	2	89594551	89608050	13499	p11.2	Deletion	1	Q1	1	1-20%	No	Singleton	Known	No	No	No		No	No	0			No	-	-	-	-	-	na	-	na	na	na	na	na	na	na
Q1_668	2	89610301	89613000	2699	p11.2	Deletion	1	Q1	1	1-20%	No	Singleton	Known	No	No	No		No	No	0			No	-	-	-	-	-	na	-	na	na	na	na	na	na	na
Q3_601	2	89617051	89630100	13049	p11.2	Deletion	1	Q3	1	1-20%	Yes	Singleton	Known	No	No	No		No	No	0			No	-	-	-	-	-	na	-	na	na	na	na	na	na	na
Q1_669	2	89830351	89847351	17000	p11.2	Duplication	3	Q1	57	>20%	No	Shared	Known	No	No	No		No	No	0			No	-	-	-	-	-	na	-	na	na	na	na	na	na	na
Q2_549	2	89830451	89847301	16850	p11.2	Duplication	3	Q2	20	>20%	No	Shared	Known	No	No	No		No	No	0			No	-	-	-	-	-	na	-	na	na	na	na	na	na	na
Q3_602	2	89830451	89847351	16900	p11.2	Duplication	3	Q3	19	>20%	No	Shared	Known	No	No	No		No	No	0			No	-	-	-	-	-	na	-	na	na	na	na	na	na	na
Q1_670	2	89830525	89841696	11171	p11.2	Deletion	1	Q1	17	>20%	No	Shared	Known	No	No	No		No	No	0			No	-	-	-	-	-	cnv_101	-	rs859745	chr2:90108778	0.085	C	Chr2:90240757	0.166823	A
Q2_550	2	89830627	89835091	4464	p11.2	Deletion	1	Q2	2	1-20%	No	2-10%	Known	No	No	No		No	No	0			No	-	-	-	-	-	cnv_101	-	rs859745	chr2:90108778	0.085	C	Chr2:90240757	0.166823	A
Q3_603	2	89831087	89841322	10235	p11.2	Deletion	1	Q3	7	>20%	No	2-10%	Known	No	No	No		No	No	0			No	-	-	-	-	-	cnv_101	-	rs859745	chr2:90108778	0.085	C	Chr2:90240757	0.166823	A
Q2_551	2	89834900	89841327	6427	p11.2	Deletion	1	Q2	3	1-20%	No	2-10%	Known	No	No	No		No	No	0			No	-	-	-	-	-	na	-	na	na	na	na	na	na	na
Q2_552	2	89842409	89849420	7011	p11.2	Deletion	1	Q2	3	1-20%	No	2-10%	Known	No	No	No		No	No	0			No	-	-	-	-	-	cnv_102	-	kgp14148243	chr2:90109141	0.022	A	Chr2:89899282	0.571429	C
Q1_671	2	89842456	89846979	4523	p11.2	Deletion	1	Q1	10	>20%	No	2-10%	Known	No	No	No		No	No	0			No	-	-	-	-	-	na	-	na	na	na	na	na	na	na
Q3_604	2	89842515	89846559	4044	p11.2	Deletion	1	Q3	5	>20%	No	2-10%	Known	No	No	No		No	No	0			No	-	-	-	-	-	na	-	na	na	na	na	na	na	na
Q1_672	2	89848351	89891051	42700	p11.2	Duplication	3	Q1	57	>20%	No	Shared	Known	No	No	No		No	No	0			No	-	-	-	-	-	na	-	na	na	na	na	na	na	na
Q2_553	2	89848401	89891001	42600	p11.2	Duplication	3	Q2	20	>20%	No	Shared	Known	No	No	No		No	No	0			No	-	-	-	-	-	na	-	na	na	na	na	na	na	na
Q3_605	2	89848401	89891001	42600	p11.2	Duplication	3	Q3	20	>20%	No	Shared	Known	No	No	No		No	No	0			No	-	-	-	-	-	na	-	na	na	na	na	na	na	na
Q3_606	2	89850601	89855305	4704	p11.2	Deletion	1	Q3	5	>20%	No	2-10%	Known	No	No	No		No	No	0			No	-	-	-	-	-	cnv_103	-	kgp1145510	chr2:90224163	0.038	A	Chr2:89899282	0.571429	C
Q1_673	2	89850652	89866800	16148	p11.2	Deletion	1	Q1	32	>20%	No	Shared	Known	No	No	No		No	No	0			No	-	-	-	-	-	cnv_105	-	kgp6175189	chr2:90065400	0.051	A	Chr2:89838073	0.601343	T
Q2_554	2	89851770	89857042	5272	p11.2	Deletion	1	Q2	6	>20%	No	2-10%	Known	No	No	No		No	No	0			No	-	-	-	-	-	cnv_105	-	kgp6175189	chr2:90065400	0.051	A	Chr2:89838073	0.601343	T
Q3_607	2	89856152	89865450	9298	p11.2	Deletion	1	Q3	4	1-20%	No	2-10%	Known	No	No	No		No	No	0			No	-	-	-	-	-	cnv_105	-	kgp6175189	chr2:90065400	0.051	A	Chr2:89838073	0.601343	T
Q2_555	2	89859151	89869019	9868	p11.2	Deletion	1	Q2	5	>20%	No	2-10%	Known	No	No	No		No	No	0			No	-	-	-	-	-	cnv_105	-	kgp6175189	chr2:90065400	0.051	A	Chr2:89838073	0.601343	T
Q3_608	2	89880301	90280800	400499	p11.2	Deletion	1	Q3	8	>20%	No	2-10%	Known	No	No	No		No	No	0			No	-	-	-	-	-	cnv_106	-	kgp22749719	chr2:89616271	0	A	Chr2:89840892	0.651239	C
Q1_674	2	89907151	89914050	6899	p11.2	Duplication	3	Q1	1	1-20%	No	Singleton	Known	No	No	No		No	No	0			No	-	-	-	-	-	na	-	na	na	na	na	na	na	na
Q3_609	2	89907351	89911101	3750	p11.2	Duplication	3	Q3	2	1-20%	No	2-10%	Known	No	No	No		No	No	0			No	-	-	-	-	-	na	-	na	na	na	na	na	na	na
Q2_556	2	89907551	89911800	4249	p11.2	Duplication	3	Q2	1	1-20%	No	Singleton	Known	No	No	No		No	No	0			No	-	-	-	-	-	na	-	na	na	na	na	na	na	na
Q1_675	2	89915401	89922600	7199	p11.2	Duplication	3	Q1	1	1-20%	Yes	Singleton	Known	No	No	No		No	No	0			No	-	-	-	-	-	na	-	na	na	na	na	na	na	na
Q2_557	2	89916751	89925300	8549	p11.2	Deletion	1	Q2	1	1-20%	No	Singleton	Known	No	No	No		No	No	0			No	-	-	-	-	-	na	-	na	na	na	na	na	na	na
Q2_558	2	89935651	89937900	2249	p11.2	Deletion	1	Q2	1	1-20%	No	Singleton	Known	No	No	No		No	No	0			No	-	-	-	-	-	na	-	na	na	na	na	na	na	na
Q2_559	2	89944201	89962650	18449	p11.2	Duplication	3	Q2	2	1-20%	No	2-10%	Known	No	No	No		No	No	0			No	-	-	-	-	-	na	-	na	na	na	na	na	na	na
Q1_676	2	89947351	89951400	4049	p11.2	Duplication	3	Q1	1	1-20%	No	Singleton	Known	No	No	No		No	No	0			No	-	-	-	-	-	na	-	na	na	na	na	na	na	na
Q3_610	2	89947501	89951651	4150	p11.2	Duplication	3	Q3	1	1-20%	No	Singleton	Known	No	No	No		No	No	0			No	-	-	-	-	-	na	-	na	na	na	na	na	na	na
Q1_677	2	89959051	89962650	3599	p11.2	Deletion	1	Q1	1	1-20%	No	Singleton	Known	No	No	No		No	No	0			No	-	-	-	-	-	na	-	na	na	na	na	na	na	na
Q2_560	2	89964451	90284400	319949	p11.2	Duplication	3	Q2	11	>20%	No	Shared	Known	No	No	No		No	No	0			No	-	-	-	-	-	na	-	na	na	na	na	na	na	na
Q1_678	2	89971651	89974800	3149	p11.2	Deletion	1	Q1	1	1-20%	No	Singleton	Known	No	No	No		No	No	0			No	-	-	-	-	-	na	-	na	na	na	na	na	na	na
Q1_679	2	90002251	90004950	2699	p11.2	Deletion	1	Q1	1	1-20%	No	Singleton	Known	No	No	No		No	No	0			No	-	-	-	-	-	na	-	na	na	na	na	na	na	na
Q2_561	2	90065400	90275455	210055	p11.2	Deletion	1	Q2	1	1-20%	No	Singleton	Known	No	No	No		No	No	0			No	-	-	-	-	-	na	-	na	na	na	na	na	na	na
Q1_680	2	90192251	90194601	2350	p11.2	Duplication	3	Q1	1	1-20%	No	Singleton	Known	No	No	No		No	No	0			No	-	-	-	-	-	na	-	na	na	na	na	na	na	na
Q3_611	2	90206951	90267300	60349	p11.2	Duplication	3	Q3	7	>20%	No	2-10%	Known	No	No	No		No	No	0			No	-	-	-	-	-	na	-	na	na	na	na	na	na	na
Q1_681	2	90207201	90267300	60099	p11.2	Duplication	3	Q1	18	>20%	No	Shared	Known	No	No	No		No	No	0			No	-	-	-	-	-	na	-	na	na	na	na	na	na	na
Q3_612	2	90286201	90299700	13499	p11.2	Deletion	1	Q3	1	1-20%	Yes	Singleton	Known	No	No	No		No	No	0			No	-	-	-	-	-	na	-	na	na	na	na	na	na	na
Q1_682	2	90371251	90393300	22049	p11.2	Duplication	4	Q1	57	>20%	No	Shared	Known	No	No	No		No	No	0			No	-	-	-	-	-	na	-	na	na	na	na	na	na	na
Q2_562	2	90371251	90395100	23849	p11.2	Duplication	4	Q2	20	>20%	No	Shared	Known	No	No	No		No	No	0			No	-	-	-	-	-	na	-	na	na	na	na	na	na	na
Q3_613	2	90371251	90393300	22049	p11.2	Duplication	4	Q3	20	>20%	No	Shared	Known	No	No	No		No	No	0			No	-	-	-	-	-	na	-	na	na	na	na	na	na	na
Q3_614	2	90371251	90393750	22499	p11.2	Deletion	1	Q3	1	1-20%	Yes	Singleton	Known	No	No	No		No	No	0			No	-	-	-	-	-	na	-	na	na	na	na	na	na	na
Q1_683	2	90412251	90419401	7150	p11.2	Duplication	3	Q1	57	>20%	No	Shared	Novel	No	No	No		No	No	0			No	-	-	-	-	-	na	-	na	na	na	na	na	na	na
Q2_563	2	90412251	90429300	17049	p11.2	Duplication	3	Q2	20	>20%	No	Shared	Novel	No	No	No		No	No	0			No	-	-	-	-	-	na	-	na	na	na	na	na	na	na
Q3_615	2	90412251	90419351	7100	p11.2	Duplication	3	Q3	20	>20%	No	Shared	Novel	No	No	No		No	No	0			No	-	-	-	-	-	na	-	na	na	na	na	na	na	na
Q1_684	2	90421651	90426201	4550	p11.2	Duplication	3	Q1	5	1-20%	No	2-10%	Novel	No	No	No		No	No	0			No	-	-	-	-	-	na	-	na	na	na	na	na	na	na
Q2_564	2	90430651	90483750	53099	p11.2	Duplication	3	Q2	20	>20%	No	Shared	Known	No	No	No		No	No	0			No	-	-	-	-	-	na	-	na	na	na	na	na	na	na
Q1_685	2	90434401	90440901	6500	p11.2	Duplication	3	Q1	2	1-20%	No	2-10%	Known	No	No	No		No	No	0			No	-	-	-	-	-	na	-	na	na	na	na	na	na	na
Q3_616	2	90437551	90440701	3150	p11.2	Duplication	3	Q3	1	1-20%	No	Singleton	Known	No	No	No		No	No	0			No	-	-	-	-	-	na	-	na	na	na	na	na	na	na
Q2_565	2	90447751	90450000	2249	p11.2	Deletion	1	Q2	1	1-20%	Yes	Singleton	Known	No	No	No		No	No	0			No	-	-	-	-	-	na	-	na	na	na	na	na	na	na
Q1_686	2	90449151	90485550	36399	p11.2	Duplication	3	Q1	57	>20%	No	Shared	Known	No	No	No		No	No	0			No	-	-	-	-	-	na	-	na	na	na	na	na	na	na
Q3_617	2	90450651	90485100	34449	p11.2	Duplication	3	Q3	20	>20%	No	Shared	Known	No	No	No		No	No	0			No	-	-	-	-	-	na	-	na	na	na	na	na	na	na
Q3_618	2	90482851	90486450	3599	p11.2	Deletion	1	Q3	1	1-20%	Yes	Singleton	Known	No	No	No		No	No	0			No	-	-	-	-	-	na	-	na	na	na	na	na	na	na
Q1_687	2	90486101	90490501	4400	p11.2	Duplication	3	Q1	2	1-20%	No	2-10%	Novel	No	No	No		No	No	0			No	-	-	-	-	-	na	-	na	na	na	na	na	na	na
Q2_566	2	90486101	90490501	4400	p11.2	Duplication	3	Q2	5	>20%	No	2-10%	Novel	No	No	No		No	No	0			No	-	-	-	-	-	na	-	na	na	na	na	na	na	na
Q3_619	2	90502651	90544500	41849	p11.1	Deletion	1	Q3	1	1-20%	Yes	Singleton	Novel	No	No	No		No	No	0			No	-	-	-	-	-	na	-	na	na	na	na	na	na	na
Q1_688	2	91594801	91615050	20249	p11.1	Duplication	3	Q1	33	>20%	No	Shared	Known	No	No	No		No	No	0			No	-	-	-	-	-	na	-	na	na	na	na	na	na	na
Q2_567	2	91594801	91616400	21599	p11.1	Duplication	3	Q2	13	>20%	No	Shared	Known	No	No	No		No	No	0			No	-	-	-	-	-	na	-	na	na	na	na	na	na	na
Q3_620	2	91594801	91615050	20249	p11.1	Deletion	1	Q3	1	1-20%	No	Singleton	Known	No	No	No		No	No	0			No	-	-	-	-	-	cnv_107	-	rs2005668	chr2:92050792	0.008	G	Chr2:91697606	0.483871	C
Q3_621	2	91594801	91615050	20249	p11.1	Duplication	3	Q3	7	>20%	No	2-10%	Known	No	No	No		No	No	0			No	-	-	-	-	-	na	-	na	na	na	na	na	na	na
Q1_689	2	91600172	91605414	5242	p11.1	Deletion	1	Q1	6	>20%	No	2-10%	Known	No	No	No		No	No	0			No	-	-	-	-	-	na	-	na	na	na	na	na	na	na
Q2_568	2	91600172	91604077	3905	p11.1	Deletion	1	Q2	3	1-20%	No	2-10%	Known	No	No	No		No	No	0			No	-	-	-	-	-	na	-	na	na	na	na	na	na	na
Q2_569	2	91634001	91640151	6150	p11.1	Duplication	3	Q2	7	>20%	No	2-10%	Known	No	No	No		No	No	0			No	-	-	-	-	-	na	-	na	na	na	na	na	na	na
Q3_622	2	91634001	91641101	7100	p11.1	Duplication	3	Q3	4	1-20%	No	2-10%	Known	No	No	No		No	No	0			No	-	-	-	-	-	na	-	na	na	na	na	na	na	na
Q1_690	2	91634051	91641051	7000	p11.1	Duplication	3	Q1	16	>20%	No	Shared	Known	No	No	No		No	No	0			No	-	-	-	-	-	na	-	na	na	na	na	na	na	na
Q3_623	2	91642951	91645650	2699	p11.1	Deletion	1	Q3	1	1-20%	Yes	Singleton	Known	No	No	No		No	No	0			No	-	-	-	-	-	na	-	na	na	na	na	na	na	na
Q2_570	2	91659101	91663401	4300	p11.1	Duplication	3	Q2	19	>20%	No	Shared	Known	No	No	No		No	No	0			No	-	-	-	-	-	na	-	na	na	na	na	na	na	na
Q1_691	2	91659151	91663451	4300	p11.1	Duplication	3	Q1	49	>20%	No	Shared	Known	No	No	No		No	No	0			No	-	-	-	-	-	na	-	na	na	na	na	na	na	na
Q3_624	2	91659151	91663401	4250	p11.1	Duplication	3	Q3	13	>20%	No	Shared	Known	No	No	No		No	No	0			No	-	-	-	-	-	na	-	na	na	na	na	na	na	na
Q1_692	2	91668501	91675551	7050	p11.1	Duplication	3	Q1	44	>20%	No	Shared	Known	No	No	No		No	No	0			No	-	-	-	-	-	na	-	na	na	na	na	na	na	na
Q2_571	2	91668551	91675601	7050	p11.1	Duplication	3	Q2	14	>20%	No	Shared	Known	No	No	No		No	No	0			No	-	-	-	-	-	na	-	na	na	na	na	na	na	na
Q3_625	2	91668551	91675551	7000	p11.1	Duplication	3	Q3	16	>20%	No	Shared	Known	No	No	No		No	No	0			No	-	-	-	-	-	na	-	na	na	na	na	na	na	na
Q1_693	2	91676301	91688151	11850	p11.1	Duplication	3	Q1	57	>20%	No	Shared	Known	No	No	No		No	No	0			No	-	-	-	-	-	na	-	na	na	na	na	na	na	na
Q2_572	2	91676301	91687901	11600	p11.1	Duplication	3	Q2	20	>20%	No	Shared	Known	No	No	No		No	No	0			No	-	-	-	-	-	na	-	na	na	na	na	na	na	na
Q3_626	2	91676301	91687901	11600	p11.1	Duplication	3	Q3	20	>20%	No	Shared	Known	No	No	No		No	No	0			No	-	-	-	-	-	na	-	na	na	na	na	na	na	na
Q1_694	2	91679895	91685490	5595	p11.1	Deletion	1	Q1	1	1-20%	Yes	Singleton	Known	No	No	No		No	No	0			No	-	-	-	-	-	na	-	na	na	na	na	na	na	na
Q2_573	2	91688851	91695901	7050	p11.1	Duplication	3	Q2	20	>20%	No	Shared	Known	No	No	No		No	No	0			No	-	-	-	-	-	na	-	na	na	na	na	na	na	na
Q1_695	2	91689551	91696001	6450	p11.1	Duplication	3	Q1	57	>20%	No	Shared	Known	No	No	No		No	No	0			No	-	-	-	-	-	na	-	na	na	na	na	na	na	na
Q3_627	2	91689551	91696001	6450	p11.1	Duplication	3	Q3	20	>20%	No	Shared	Known	No	No	No		No	No	0			No	-	-	-	-	-	na	-	na	na	na	na	na	na	na
Q2_574	2	91696501	91729350	32849	p11.1	Duplication	3	Q2	3	1-20%	No	2-10%	Known	No	No	No		No	No	0			No	-	-	-	-	-	na	-	na	na	na	na	na	na	na
Q3_628	2	91698301	91701000	2699	p11.1	Duplication	4	Q3	1	1-20%	No	Singleton	Known	No	No	No		No	No	0			No	-	-	-	-	-	na	-	na	na	na	na	na	na	na
Q1_696	2	91725301	91728851	3550	p11.1	Duplication	3	Q1	1	1-20%	No	Singleton	Known	No	No	No		No	No	0			No	-	-	-	-	-	na	-	na	na	na	na	na	na	na
Q3_629	2	91725301	91728851	3550	p11.1	Duplication	3	Q3	1	1-20%	No	Singleton	Known	No	No	No		No	No	0			No	-	-	-	-	-	na	-	na	na	na	na	na	na	na
Q1_697	2	91737351	91740501	3150	p11.1	Duplication	3	Q1	53	>20%	No	Shared	Known	No	No	No		No	No	0			No	-	-	-	-	-	na	-	na	na	na	na	na	na	na
Q2_575	2	91737351	91740501	3150	p11.1	Duplication	3	Q2	19	>20%	No	Shared	Known	No	No	No		No	No	0			No	-	-	-	-	-	na	-	na	na	na	na	na	na	na
Q3_630	2	91737351	91740501	3150	p11.1	Duplication	3	Q3	18	>20%	No	Shared	Known	No	No	No		No	No	0			No	-	-	-	-	-	na	-	na	na	na	na	na	na	na
Q1_698	2	91754201	91969601	215400	p11.1	Duplication	3	Q1	57	>20%	No	Shared	Known	Yes	Yes	No		Yes	No	2	LOC654342;GGT8P		No	-	-	-	-	-	na	-	na	na	na	na	na	na	na
Q3_631	2	91755951	91759251	3300	p11.1	Duplication	3	Q3	20	>20%	No	Shared	Known	No	No	No		No	No	0			No	-	-	-	-	-	na	-	na	na	na	na	na	na	na
Q2_576	2	91756051	91969401	213350	p11.1	Duplication	3	Q2	20	>20%	No	Shared	Known	Yes	Yes	No		Yes	No	2	LOC654342;GGT8P		No	-	-	-	-	-	na	-	na	na	na	na	na	na	na
Q3_632	2	91759251	91963151	203900	p11.1	Duplication	3	Q3	20	>20%	No	Shared	Known	Yes	Yes	No		Yes	No	1	LOC654342		No	-	-	-	-	-	na	-	na	na	na	na	na	na	na
Q1_699	2	92046501	92091401	44900	p11.1	Duplication	3	Q1	57	>20%	No	Shared	Known	No	No	No		No	No	0			No	-	-	-	-	-	na	-	na	na	na	na	na	na	na
Q3_633	2	92046601	92089701	43100	p11.1	Duplication	3	Q3	19	>20%	No	Shared	Known	No	No	No		No	No	0			No	-	-	-	-	-	na	-	na	na	na	na	na	na	na
Q2_577	2	92046651	92090051	43400	p11.1	Duplication	3	Q2	19	>20%	No	Shared	Known	No	No	No		No	No	0			No	-	-	-	-	-	na	-	na	na	na	na	na	na	na
Q3_634	2	92097551	92109251	11700	p11.1	Duplication	3	Q3	11	>20%	No	Shared	Known	No	No	No		No	No	0			No	-	-	-	-	-	na	-	na	na	na	na	na	na	na
Q2_578	2	92097801	92109251	11450	p11.1	Duplication	3	Q2	17	>20%	No	Shared	Known	No	No	No		No	No	0			No	-	-	-	-	-	na	-	na	na	na	na	na	na	na
Q1_700	2	92097901	92109251	11350	p11.1	Duplication	3	Q1	43	>20%	No	Shared	Known	No	No	No		No	No	0			No	-	-	-	-	-	na	-	na	na	na	na	na	na	na
Q1_701	2	92115251	92136651	21400	p11.1	Duplication	3	Q1	31	>20%	No	Shared	Known	Yes	No	No		Yes	No	1	ACTR3BP2		No	-	-	-	-	-	na	-	na	na	na	na	na	na	na
Q2_579	2	92115251	92135751	20500	p11.1	Duplication	3	Q2	10	>20%	No	2-10%	Known	Yes	No	No		Yes	No	1	ACTR3BP2		No	-	-	-	-	-	na	-	na	na	na	na	na	na	na
Q3_635	2	92115251	92135651	20400	p11.1	Duplication	3	Q3	7	>20%	No	2-10%	Known	Yes	No	No		Yes	No	1	ACTR3BP2		No	-	-	-	-	-	na	-	na	na	na	na	na	na	na
Q1_702	2	92122929	92262935	140006	p11.1	Deletion	1	Q1	13	>20%	No	Shared	Known	Yes	No	No		Yes	No	1	ACTR3BP2		No	-	-	-	-	-	cnv_108	Genic	kgp5089158	chr2:92062781	0.123	G	Chr2:92313427	0.365854	A
Q3_636	2	92122929	92171592	48663	p11.1	Deletion	1	Q3	1	1-20%	No	Singleton	Known	Yes	No	No		Yes	No	1	ACTR3BP2		No	-	-	-	-	-	cnv_108	Genic	kgp5089158	chr2:92062781	0.123	G	Chr2:92313427	0.365854	A
Q1_703	2	92197551	92201451	3900	p11.1	Duplication	3	Q1	2	1-20%	Yes	2-10%	Known	No	No	No		No	No	0			No	-	-	-	-	-	na	-	na	na	na	na	na	na	na
Q1_704	2	92254651	92302650	47999	p11.1	Duplication	3	Q1	57	>20%	No	Shared	Known	No	No	No		No	No	0			No	-	-	-	-	-	na	-	na	na	na	na	na	na	na
Q3_637	2	92254651	92302200	47549	p11.1	Duplication	3	Q3	20	>20%	No	Shared	Known	No	No	No		No	No	0			No	-	-	-	-	-	na	-	na	na	na	na	na	na	na
Q2_580	2	92254701	92260701	6000	p11.1	Duplication	3	Q2	20	>20%	No	Shared	Known	No	No	No		No	No	0			No	-	-	-	-	-	na	-	na	na	na	na	na	na	na
Q2_581	2	92265251	92302650	37399	p11.1	Duplication	4	Q2	20	>20%	No	Shared	Known	No	No	No		No	No	0			No	-	-	-	-	-	na	-	na	na	na	na	na	na	na
Q1_705	2	92268001	92270250	2249	p11.1	Deletion	0	Q1	1	1-20%	Yes	Singleton	Known	No	No	No		No	No	0			No	-	-	-	-	-	na	-	na	na	na	na	na	na	na
Q3_638	2	92289601	92292300	2699	p11.1	Deletion	1	Q3	4	1-20%	No	2-10%	Known	No	No	No		No	No	0			No	-	-	-	-	-	na	-	na	na	na	na	na	na	na
Q1_706	2	92290051	92292300	2249	p11.1	Deletion	0	Q1	1	1-20%	No	Singleton	Known	No	No	No		No	No	0			No	-	-	-	-	-	na	-	na	na	na	na	na	na	na
Q1_707	2	92295451	92298150	2699	p11.1	Deletion	1	Q1	4	1-20%	Yes	2-10%	Known	No	No	No		No	No	0			No	-	-	-	-	-	na	-	na	na	na	na	na	na	na
Q2_582	2	92297701	92300400	2699	p11.1	Deletion	1	Q2	2	1-20%	Yes	2-10%	Known	No	No	No		No	No	0			No	-	-	-	-	-	na	-	na	na	na	na	na	na	na
Q1_708	2	92302151	92326201	24050	p11.1	Duplication	4	Q1	57	>20%	No	Shared	Known	No	No	No		No	No	0			No	-	-	-	-	-	na	-	na	na	na	na	na	na	na
Q2_583	2	92302201	92305201	3000	p11.1	Duplication	3	Q2	1	1-20%	No	Singleton	Known	No	No	No		No	No	0			No	-	-	-	-	-	na	-	na	na	na	na	na	na	na
Q2_584	2	92305201	92326201	21000	p11.1	Duplication	4	Q2	20	>20%	No	Shared	Known	No	No	No		No	No	0			No	-	-	-	-	-	na	-	na	na	na	na	na	na	na
Q3_639	2	92305201	92326201	21000	p11.1	Duplication	4	Q3	20	>20%	No	Shared	Known	No	No	No		No	No	0			No	-	-	-	-	-	na	-	na	na	na	na	na	na	na
Q1_709	2	92305351	92326050	20699	p11.1	Deletion	0	Q1	5	1-20%	No	2-10%	Known	No	No	No		No	No	0			No	-	-	-	-	-	cnv_109	-	rs1640007	chr2:91812834	0.015	A	Chr2:92238527	0.25	A
Q2_585	2	92305351	92326050	20699	p11.1	Deletion	0	Q2	4	1-20%	No	2-10%	Known	No	No	No		No	No	0			No	-	-	-	-	-	cnv_109	-	rs1640007	chr2:91812834	0.015	A	Chr2:92238527	0.25	A
Q3_640	2	92305351	92326050	20699	p11.1	Deletion	0	Q3	3	1-20%	No	2-10%	Known	No	No	No		No	No	0			No	-	-	-	-	-	cnv_109	-	rs1640007	chr2:91812834	0.015	A	Chr2:92238527	0.25	A
Q1_710	2	95350864	95429424	78560	q11.1	Deletion	1	Q1	2	1-20%	Yes	2-10%	Novel	Yes	No	No		Yes	No	2	ANKRD20A8P;FAM95A		No	-	-	-	-	-	na	-	na	na	na	na	na	na	na
Q1_711	2	95470651	95475251	4600	q11.1	Duplication	3	Q1	50	>20%	No	Shared	Known	No	No	No		Yes	No	1	ANKRD20A8P		No	-	-	-	-	-	na	-	na	na	na	na	na	na	na
Q2_586	2	95470901	95475251	4350	q11.1	Duplication	3	Q2	18	>20%	No	Shared	Known	No	No	No		Yes	No	1	ANKRD20A8P		No	-	-	-	-	-	na	-	na	na	na	na	na	na	na
Q3_641	2	95470951	95475251	4300	q11.1	Duplication	3	Q3	18	>20%	No	Shared	Known	No	No	No		Yes	No	1	ANKRD20A8P		No	-	-	-	-	-	na	-	na	na	na	na	na	na	na
Q1_712	2	95508401	95515351	6950	q11.1	Duplication	3	Q1	56	>20%	No	Shared	Known	No	No	No		Yes	No	1	ANKRD20A8P		No	-	-	-	-	-	na	-	na	na	na	na	na	na	na
Q2_587	2	95508451	95514251	5800	q11.1	Duplication	3	Q2	20	>20%	No	Shared	Known	No	No	No		Yes	No	1	ANKRD20A8P		No	-	-	-	-	-	na	-	na	na	na	na	na	na	na
Q3_642	2	95508451	95514301	5850	q11.1	Duplication	3	Q3	20	>20%	No	Shared	Known	No	No	No		Yes	No	1	ANKRD20A8P		No	-	-	-	-	-	na	-	na	na	na	na	na	na	na
Q1_713	2	95526051	95532451	6400	q11.1	Duplication	3	Q1	2	1-20%	Yes	2-10%	Known	No	No	No		No	No	0			No	-	-	-	-	-	na	-	na	na	na	na	na	na	na
Q1_714	2	95549551	95560001	10450	q11.1	Duplication	3	Q1	4	1-20%	No	2-10%	Known	No	No	No		Yes	No	1	LOC442028		No	-	-	-	-	-	na	-	na	na	na	na	na	na	na
Q3_643	2	95549651	95556051	6400	q11.1	Duplication	3	Q3	1	1-20%	No	Singleton	Known	No	No	No		Yes	No	1	LOC442028		No	-	-	-	-	-	na	-	na	na	na	na	na	na	na
Q2_588	2	95549801	95556051	6250	q11.1	Duplication	3	Q2	1	1-20%	No	Singleton	Known	No	No	No		Yes	No	1	LOC442028		No	-	-	-	-	-	na	-	na	na	na	na	na	na	na
Q1_715	2	95798701	95801400	2699	q11.1	Deletion	1	Q1	5	1-20%	No	2-10%	Novel	No	No	No		No	No	0			No	-	-	-	-	-	na	-	na	na	na	na	na	na	na
Q3_644	2	95798701	95801400	2699	q11.1	Deletion	1	Q3	1	1-20%	No	Singleton	Novel	No	No	No		No	No	0			No	-	-	-	-	-	na	-	na	na	na	na	na	na	na
Q1_716	2	96091201	96093900	2699	q11.1	Duplication	3	Q1	1	1-20%	No	Singleton	Known	No	No	No		No	No	0			No	-	-	-	-	-	na	-	na	na	na	na	na	na	na
Q2_589	2	96091201	96093900	2699	q11.1	Duplication	3	Q2	1	1-20%	No	Singleton	Known	No	No	No		No	No	0			No	-	-	-	-	-	na	-	na	na	na	na	na	na	na
Q1_717	2	96255001	96262200	7199	q11.1	Deletion	1	Q1	2	1-20%	Yes	2-10%	Known	Yes	No	No		Yes	Yes	1	TRIM43	ex1/7,ex2/7,ex3/7,ex4/7	No	-	-	-	-	-	na	-	na	na	na	na	na	na	na
Q1_718	2	96515701	96527901	12200	q11.1	Duplication	3	Q1	57	>20%	No	Shared	Known	No	No	No		No	No	0			No	-	-	-	-	-	na	-	na	na	na	na	na	na	na
Q2_590	2	96515701	96527801	12100	q11.1	Duplication	3	Q2	20	>20%	No	Shared	Known	No	No	No		No	No	0			No	-	-	-	-	-	na	-	na	na	na	na	na	na	na
Q3_645	2	96515701	96527851	12150	q11.1	Duplication	3	Q3	20	>20%	No	Shared	Known	No	No	No		No	No	0			No	-	-	-	-	-	na	-	na	na	na	na	na	na	na
Q1_719	2	96581653	96589161	7508	q11.1	Deletion	1	Q1	1	1-20%	No	Singleton	Known	No	No	No		No	No	0			No	-	-	-	-	-	na	-	na	na	na	na	na	na	na
Q3_646	2	96584401	96586650	2249	q11.1	Deletion	0	Q3	1	1-20%	No	Singleton	Known	No	No	No		No	No	0			No	-	-	-	-	-	na	-	na	na	na	na	na	na	na
Q1_720	2	96587801	96611901	24100	q11.1	Duplication	3	Q1	56	>20%	No	Shared	Known	No	No	No		No	No	0			No	-	-	-	-	-	na	-	na	na	na	na	na	na	na
Q2_591	2	96588301	96611901	23600	q11.1	Duplication	3	Q2	20	>20%	No	Shared	Known	No	No	No		No	No	0			No	-	-	-	-	-	na	-	na	na	na	na	na	na	na
Q1_721	2	96589400	96593124	3724	q11.1	Deletion	1	Q1	1	1-20%	No	Singleton	Known	No	No	No		No	No	0			No	-	-	-	-	-	na	-	na	na	na	na	na	na	na
Q2_592	2	96589400	96593124	3724	q11.1	Deletion	1	Q2	1	1-20%	No	Singleton	Known	No	No	No		No	No	0			No	-	-	-	-	-	na	-	na	na	na	na	na	na	na
Q3_647	2	96593101	96611901	18800	q11.1	Duplication	3	Q3	20	>20%	No	Shared	Known	No	No	No		No	No	0			No	-	-	-	-	-	na	-	na	na	na	na	na	na	na
Q1_722	2	96611221	96621772	10551	q11.1	Deletion	1	Q1	30	>20%	No	Shared	Known	No	No	No		No	No	0			No	-	-	-	-	-	cnv_111	-	rs749458	chr2:96795857	0.086	A	Chr2:97109795	0.0701063	T
Q2_593	2	96611221	96621772	10551	q11.1	Deletion	1	Q2	6	>20%	No	2-10%	Known	No	No	No		No	No	0			No	-	-	-	-	-	cnv_111	-	rs749458	chr2:96795857	0.086	A	Chr2:97109795	0.0701063	T
Q3_648	2	96611337	96621772	10435	q11.1	Deletion	1	Q3	5	>20%	No	2-10%	Known	No	No	No		No	No	0			No	-	-	-	-	-	cnv_111	-	rs749458	chr2:96795857	0.086	A	Chr2:97109795	0.0701063	T
Q1_723	2	96612751	96631801	19050	q11.1	Duplication	3	Q1	57	>20%	No	Shared	Known	No	No	No		No	No	0			No	-	-	-	-	-	na	-	na	na	na	na	na	na	na
Q2_594	2	96612751	96631751	19000	q11.1	Duplication	3	Q2	20	>20%	No	Shared	Known	No	No	No		No	No	0			No	-	-	-	-	-	na	-	na	na	na	na	na	na	na
Q3_649	2	96612751	96631751	19000	q11.1	Duplication	3	Q3	20	>20%	No	Shared	Known	No	No	No		No	No	0			No	-	-	-	-	-	na	-	na	na	na	na	na	na	na
Q1_724	2	96725951	96734851	8900	q11.1	Duplication	3	Q1	9	>20%	No	2-10%	Known	No	Yes	No		No	No	0			No	-	-	-	-	-	na	-	na	na	na	na	na	na	na
Q2_595	2	96725951	96734901	8950	q11.1	Duplication	3	Q2	4	1-20%	No	2-10%	Known	No	Yes	No		No	No	0			No	-	-	-	-	-	na	-	na	na	na	na	na	na	na
[truncated: 14,692 more rows]
